# Supplementary material for: Mosaic gastruloids reveal a temporal restriction for developmental cell competition
Source: Nat Cell Biol. 2026 Apr 1;28(5):875–89. doi: 10.1038/s41556-026-01923-x (PMC13179131; doi:10.1038/s41556-026-01923-x)
Supplement: Supplementary file 4 — Statistical source data. [file 41556_2026_1923_MOESM4_ESM.xlsx]

## Sheet: F1b
Doubling times
	WT-mCherry	WT-emiRFP	p53KO-emiRFP
	11.48	10.34	10.51
	10.47	9.265	10.18
	12.87	10.9	11.25
	13.51	11.27	12.24
	14.56	12.84	13.1
	10.29	9.719	9.6
	13.02	12.11	12.23
	11.54	11.32	11.66

## Sheet: F1g
	WT-mCh (+WT)							WT-mCh (+KO)
emiRFP cells added	16	8	4	2	1	0		16	8	4	2	1	0
	0.977	1.076	1.184	1.09	1.27	1.127		0.573	1.201	0.572	0.757	0.985	1.029
	1.162	0.955	0.832	0.861	1.065	1.076		0.512	0.886	0.919	1.036	1.018	1.07
	1.124	1.062	1.073	0.908	1.207	0.975		0.493	0.516	0.787	0.853	0.991	1.109
	0.8	0.925	0.933	0.806	0.957	0.8		0.431	0.786	0.738	0.791	1.043	0.726
	0.562	0.872	1.022	0.906	0.794	1.044		0.382	0.738	0.703	0.523	0.95	0.9
	1.053	1.029	1.004	0.785	0.897	1.052		0.44	0.662	0.861	0.977	0.852	1.019
	1.001	0.718	0.85	0.867	0.879	0.999		0.357	0.415	0.911	0.492	0.87	0.873
	0.947	1.011	1.058	0.953	1.05	1.132		0.368	0.409	0.798	0.538	1.154	0.801
	0.998	0.885	1.036	0.796	1.3	1.083		0.456	0.458	0.797	0.848	1.066	1.264
	1.196	0.811	0.956	0.903	0.916	0.946		0.647	0.63	0.625	0.738	0.761	1.167
	0.761	0.895	0.821	0.866	0.994	0.884		0.544	0.756	0.693	0.97	0.784	1.178
	0.839	0.854	0.867	0.934	0.797	0.946		0.339	1.091	0.691	0.604	0.903	1.193
	1.139	0.791	1.048	0.766	0.906	1.069		0.34	0.527	0.696	0.762	0.629	1.032
	1.051	0.892	1.102	0.932	0.847	1.018		0.632	0.411	0.762	0.767	0.901	1.004
	1.256	0.96	0.903	0.527	1.145	0.986		0.46	0.55	1.015	0.803	0.907	1.204
	0.334	1.109	1.212	1.03	0.953	1.282		0.38	0.854	0.91	1.29	0.966	1.23
	0.927	0.85	0.617	1.084	0.677	0.391		0.065	0.78	0.77	0.781	0.969	0.666
	1.025	0.96	1.022	1.108	1.311	1.223		0.2	0.797	0.911	0.758	0.544	1.172
	1.1	1.202	1.084	0.825	0.657	1.103		0.625	0.459	0.781	0.835	0.931	0.943
	1.241	1.074	0.983	0.86	1.327	1.419		0.24	0.451	1.181	1.042	1.055	1.186
	0.698	1.007	1.196	0.835	1.004	0.868		0.414	0.458	0.736	0.983	0.624	1.04
	1.014	0.984	1.078	0.859	1.082	0.743		0.204	0.251	0.797	1.034	1.229	1.254
	0.875	1.052	1.125	0.996	1.186	0.968		0.103	0.363	0.962	1.022	1.224	1.004
	0.848	1.185	0.904	1.118	1.053	1.367		0.567	0.642	0.614	0.804	0.872	1.071
	1.144	0.987	1.056	1.189	1.213	1.014		0.266	0.493	0.874	0.945	0.749	0.897
	1.081	1.029	1.039	1.081	1.267	0.876		0.33	0.91	0.725	0.713	1.111	1.106
	1.042	1.347	1.054	1.23	0.82	1.174		0.218	0.366	0.636	1.116	1.124	1.192
	1.035	1.073	1.161	0.903	1.325	0.909		0.514	0.66	0.72	1.192	1.183	0.711
	0.541	0.941	1.118	1.038	0.792	0.892		0.229	0.308	0.989	0.999	1.215	0.968
	0.866	1.14	1.199	0.959	1.022	0.824		0.52	0.396	0.504	0.662	0.959	0.963
	0.502	0.805	0.913	0.909	0.483	1.173		0.598	1.096	0.77	0.859	1.062	0.761
	1.184	0.765	0.683	0.946	0.657	0.796		0.778	0.661	1.235	1.387	1.062
	0.975	1.033	0.843	1.432	0.565	1.512		0.647	0.484	0.701	1.013	1.152
	1.037	1.128	0.698	1.252	1.325	1.101		0.341	0.585	0.665	1.211	0.914
	0.861	1.103	1.29	1.073	0.981	1.181		0.288	0.757	0.735	1.094	1.09
	1.429	1.183	0.958	1.327	0.781	0.983		0.695	0.73	1.382	1.241	0.93
	0.823	1.192	0.908	1.096	1.833	0.93		0.466	0.695	0.734	0.99	1.01
	1.166	0.913	1.157	1.072	0.997			0.312	0.397	0.393	1.133	0.851
	1.175	1.263	1.283	1.363	0.674			0.624	0.336	0.85	0.917	0.511
	1.978	1.328	0.731	1.537	1.13			0.516	0.793	0.68	0.562	0.469
	0.846	1.05	1.327	1.056	1.021			0.29	0.771	0.582	0.852	0.99
	1.151	1.216	1.078	1.367	1.117			0.368	0.69	1.014	0.927	0.519
	1.708	1.257	0.968	1.302	1.293			0.38	0.762	1.069	0.926
		0.907	1.605	1.432	0.928			0.467	0.757		1.066
		0.995	1.317	1.132	1.3
		0.941	1.256		1.1
		1.285	1.01		1.241
		0.784	0.939
