# Supplementary material for: Mosaic gastruloids reveal a temporal restriction for developmental cell competition
Source: Nat Cell Biol. 2026 Apr 1;28(5):875–89. doi: 10.1038/s41556-026-01923-x (PMC13179131; doi:10.1038/s41556-026-01923-x)
Supplement: Supplementary file 5 — Statistical source data. [file 41556_2026_1923_MOESM5_ESM.xlsx]

## Sheet: F2d
48h																		48h
neighbors in WT+WT	emiRFP								mCherry									neighbors in WT+KO		emiRFP								mCherry
Around WT-mCherry	0.481086	0.482043	0.487896	0.49765					0.518914	0.517957	0.512104	0.50235						Around WT-mCherry		0.449074	0.415126	0.481153	0.48935	0.493651	0.457252			0.550926	0.584874	0.518847	0.51065	0.506349	0.542748
Around WT-emiRFP	0.528322	0.531687	0.513446	0.514133					0.471678	0.468313	0.486554	0.485867						Around WT-emiRFP		0.515962	0.602865	0.527841	0.539008	0.541339	0.592018			0.484038	0.397135	0.472159	0.460992	0.458661	0.407982
72h																		72h
neighbors in WT+WT	emiRFP								mCherry									neighbors in WT+KO		emiRFP								mCherry
Around WT-mCherry	0.490741	0.462482	0.489221	0.495465	0.488575	0.49356	0.497756	0.489838	0.509259	0.537518	0.510779	0.504535	0.511425	0.50644	0.502244	0.510162		Around WT-mCherry		0.456571	0.442585	0.459914	0.452313	0.44538	0.464136	0.464064		0.543429	0.557415	0.540086	0.547687	0.55462	0.535864	0.535936
Around WT-emiRFP	0.524468	0.54018	0.528865	0.526292	0.514796	0.516466	0.52216	0.512003	0.475532	0.45982	0.471135	0.473708	0.485204	0.483534	0.47784	0.487997		Around WT-emiRFP		0.522389	0.535405	0.537192	0.509942	0.587453	0.532995	0.534071		0.477611	0.464595	0.462808	0.490058	0.412547	0.467005	0.465929
96h																		96h
neighbors in WT+WT	emiRFP								mCherry									neighbors in WT+KO		emiRFP								mCherry
Around WT-mCherry	0.470882	0.477574	0.475311	0.484517	0.491151	0.482885	0.492918		0.529118	0.522426	0.524689	0.515483	0.508849	0.517115	0.507082			Around WT-mCherry		0.405527	0.457086	0.455457	0.44223	0.439866	0.471204	0.457015		0.594473	0.542914	0.544543	0.55777	0.560134	0.528796	0.542985
Around WT-emiRFP	0.524599	0.530629	0.533839	0.534269	0.512827	0.508483	0.504377		0.475401	0.469371	0.466161	0.465731	0.487173	0.491517	0.495623			Around WT-emiRFP		0.509297	0.520507	0.513476	0.510599	0.50751	0.529126	0.503772		0.490703	0.479493	0.486524	0.489401	0.49249	0.470874	0.496228

## Sheet: F2e
WT+WT	WT-mCherry								WT-emiRFP
48h	n1	n2	n3	n4	n5	n6	n7	n8	n1	n2	n3	n4	n5	n6	n7	n8
shell bin
0.1	0	0	0	0					0	2.62793	0	0
0.166667	4.88053	1.15026	2.38238	2.81459					0	1.93637	1.18896	0
0.233333	2.92392	0	1.22339	2.16799					2.41959	2.48588	0.61055	1.08881
0.3	2.02689	0.358279	1.85513	2.19169					2.56833	3.92035	1.85167	0.660428
0.366667	3.22687	1.68116	1.49226	2.64447					1.96757	4.85155	0.992982	0.885409
0.433333	2.79894	2.5813	1.24747	2.73702					2.64344	2.60723	2.66815	1.58607
0.5	3.20074	2.71571	3.34802	3.63898					2.91352	3.80971	2.00506	2.62217
0.566667	2.56397	2.01429	2.92034	3.94301					2.99103	4.15382	2.39437	2.2278
0.633333	3.47881	2.74196	2.756	3.94665					2.80797	3.80128	3.33437	2.97314
0.7	3.59528	3.89561	3.69233	4.03906					2.90752	3.55683	3.48069	3.65131
0.766667	3.38687	3.74343	3.64859	2.69406					3.88993	4.03125	4.09699	5.27677
0.833333	3.72371	4.52012	4.43966	4.44692					3.38819	4.35373	3.9497	4.72438
0.9	6.66798	7.39155	6.41327	6.15916					7.77408	5.41439	7.43375	6.48113
WT+WT	WT-mCherry								WT-emiRFP
72h	n1	n2	n3	n4	n5	n6	n7	n8	n1	n2	n3	n4	n5	n6	n7	n8
shell bin
0.1	0	0	0	0	0	6.11528	2.92635	1.74575	6.1443	3.79878	6.17727	4.59799	2.10042	3.68134	0	1.31296
0.166667	1.33634	2.27719	1.28634	2.2738	1.29288	2.253	1.61719	3.21586	3.39553	2.7991	2.27584	3.388	3.09536	2.71256	1.93932	2.41862
0.233333	2.05868	2.72853	1.32111	2.33526	4.64737	3.47083	2.21454	2.64222	6.97461	1.07803	5.25903	2.17473	1.19213	2.78588	2.48966	2.73238
0.3	3.12177	2.3643	2.60432	1.06235	2.0135	1.87134	3.0223	2.00332	3.87796	4.35926	3.54434	2.63819	2.41032	4.64693	3.02025	2.26002
0.366667	3.76671	1.90183	2.01433	2.37375	3.77918	2.97924	2.02594	3.08863	3.30847	4.091	3.32622	3.00638	2.42356	3.68134	3.84667	2.92892
0.433333	2.19917	3.74751	2.79045	1.78592	3.28819	2.35944	2.98396	2.11689	3.21729	2.82665	3.40479	3.67478	2.66274	3.65235	2.75627	3.54604
0.5	2.77942	3.07219	2.3862	1.72553	2.76171	3.54614	2.4848	3.10929	3.81746	3.46161	2.94243	3.99944	2.26199	2.4397	2.50734	2.66477
0.566667	2.92516	2.7914	3.20993	2.83701	2.94323	3.15627	3.25675	3.43519	2.67574	4.16641	2.78973	3.85638	3.049	3.08757	3.56584	3.13417
0.633333	3.79451	3.29955	2.84087	3.02894	2.71934	3.15918	2.79677	2.79578	4.04707	3.63057	3.11143	3.02857	3.03825	3.13797	2.65136	3.62882
0.7	3.64364	3.52931	3.39657	2.96934	3.04276	2.84517	3.65131	3.39657	3.50837	3.69549	2.74338	3.84092	3.46474	3.26983	3.45093	3.47082
0.766667	3.51756	3.45116	2.95502	3.56391	3.21754	3.41449	3.22488	3.07815	4.11683	4.45424	3.97555	4.29687	3.59241	4.15425	3.10926	3.88928
0.833333	4.08737	4.6434	3.83023	4.26035	3.40449	3.86388	3.95276	4.27318	3.16385	3.96888	3.82622	3.70585	4.76514	3.95606	4.36036	3.97808
0.9	5.75578	6.11692	6.233	6.08149	6.55657	6.67799	6.29139	5.6298	5.7006	5.20162	6.00787	4.91321	6.63918	5.88879	5.89418	5.54469
WT+WT	WT-mCherry								WT-emiRFP
96h	n1	n2	n3	n4	n5	n6	n7	n8	n1	n2	n3	n4	n5	n6	n7	n8
shell bin
0.1	0.671286	2.43062	2.07851	0	2.9214	3.39204	0.803793		2.0966	2.54465	1.05793	3.46696	0	2.82577	0.675752
0.166667	1.23658	2.08948	3.06306	2.61876	2.87015	3.33253	2.07294		0.386215	3.28126	2.33859	1.91595	3.34128	2.60269	0.746884
0.233333	2.54	2.60579	2.09723	2.95849	3.86888	2.13912	1.67276		1.18996	2.16639	2.60194	1.31182	2.57369	3.74224	2.30121
0.3	1.92582	2.41733	3.65726	2.93644	3.46417	3.50325	2.58268		2.52623	2.19007	1.94243	2.18816	3.51245	1.94561	2.559
0.366667	2.63351	2.49294	2.50487	2.73387	3.22103	4.00086	3.33883		2.41915	3.13188	3.09242	2.93358	2.87772	3.04314	3.2748
0.433333	2.516	3.03667	3.16959	2.82084	3.70351	3.17837	2.96834		2.54233	2.17398	3.14881	3.05748	2.31193	2.8814	3.42665
0.5	2.80828	3.45656	3.30019	3.06193	3.54947	3.2783	3.56237		2.47498	3.10929	2.71682	3.66185	2.7704	2.3994	3.05088
0.566667	2.92334	2.97946	3.66533	3.46231	3.39259	3.93914	3.81153		2.90818	2.79091	2.49126	2.23675	3.29124	3.3727	3.55315
0.633333	3.15579	3.47402	3.79398	3.67206	3.6221	3.88436	4.19396		2.81609	3.15499	2.81465	2.91046	3.95313	3.35756	3.35133
0.7	3.17999	3.11843	3.4579	4.02861	4.11879	4.35192	4.19866		3.12589	3.95536	3.37835	2.85946	3.42835	3.01786	3.67274
0.766667	3.90597	3.68572	3.82369	3.72233	3.86331	4.26639	4.33684		2.88348	3.61187	3.24575	3.85121	4.43751	2.91475	3.71749
0.833333	3.98764	3.80917	4.02258	4.06326	4.01147	4.03332	4.05495		3.47347	3.68405	3.85277	4.45013	4.53459	4.42845	4.45795
0.9	4.26948	4.30283	3.99869	4.03873	4.1747	3.95014	3.93961		4.54774	4.64039	5.0363	5.27967	4.72941	6.12939	4.82539
WT+p53KO	WT-mCherry								p53KO-emiRFP
48h	n1	n2	n3	n4	n5	n6	n7	n8	n1	n2	n3	n4	n5	n6	n7	n8
shell bin
0.1	4.3821	0	0	3.36559	0	0			0	0	0	0	7.74236	0
0.166667	1.61446	5.14641	6.03889	1.23995	0	2.38238			0	3.55361	0	2.40946	5.7049	0
0.233333	2.48714	2.1142	3.10105	3.18366	3.3502	1.83508			0	0	2.27626	0	5.85909	0
0.3	3.01718	1.60298	2.50795	4.24837	2.54011	1.85513			2.72654	2.21372	2.07103	0.750486	0.888468	2.15357
0.366667	2.35959	5.37263	4.20289	2.84781	3.74596	1.49226			2.4369	0	2.77654	2.01229	1.19113	2.1654
0.433333	2.41533	2.46379	4.21613	3.15358	3.17213	2.85136			2.18266	2.12657	2.65266	2.52329	2.13372	1.03439
0.5	3.08562	3.35582	4.7525	2.36985	2.75053	2.5445			1.64022	1.99759	3.73765	2.97974	3.52759	0.777324
0.566667	3.53395	3.60486	5.64001	3.47416	3.85581	3.12894			2.8103	1.24458	4.26931	4.00836	4.24581	3.63229
0.633333	3.96168	4.04117	3.66939	3.04269	3.65925	3.00655			2.25032	1.24573	4.19555	2.87179	3.59977	3.39326
0.7	4.35562	3.72221	3.46643	2.6335	3.55768	3.69233			2.00989	1.83585	4.19837	3.73429	5.07581	2.18285
0.766667	4.01784	3.64527	4.04621	3.7386	3.04429	3.7056			1.95505	4.59194	4.03077	3.45942	4.77803	4.13626
0.833333	4.51291	4.46168	3.26194	3.76745	4.49312	4.19838			4.3737	2.73529	5.29753	4.88056	4.27563	3.08112
0.9	6.61721	6.36386	6.29281	7.79561	6.74173	6.66153			11.2501	10.4919	5.61992	7.5323	4.95398	9.60641
WT+p53KO	WT-mCherry								p53KO-emiRFP
72h	n1	n2	n3	n4	n5	n6	n7	n8	n1	n2	n3	n4	n5	n6	n7	n8
shell bin
0.1	2.90664	1.9248	2.96658	0	1.67626	1.82897	0		0	1.28463	0	2.05786	7.05673	0	2.53717
0.166667	4.28348	1.41827	3.27885	1.36501	0.617569	2.02149	1.3197		2.36907	3.78629	1.97955	3.7908	1.73323	1.80538	2.33687
0.233333	3.29943	1.45661	3.36746	3.50476	2.53704	4.49828	1.35537		1.52069	3.1595	2.03305	2.33595	1.78008	1.54515	1.92002
0.3	5.33679	3.97582	4.76597	2.97618	3.65479	2.93834	2.46633		2.76716	2.6535	3.49396	3.30607	1.61958	2.24933	2.18363
0.366667	2.45947	3.40542	3.42297	3.42003	3.09463	2.8138	2.47988		3.46249	1.77872	2.06657	2.37446	3.43789	1.88474	2.14684
0.433333	3.52459	3.39493	4.25131	3.26743	2.95655	3.72995	2.07307		2.74682	3.68194	3.75128	3.40277	3.11163	2.5209	2.65704
0.5	2.88945	3.10929	3.5634	2.9158	3.19382	3.48478	2.3739		3.32932	2.66048	2.89319	3.15377	2.82548	2.50332	3.20525
0.566667	3.37546	3.66333	3.25366	3.10745	3.7851	2.89095	2.36877		4.4079	3.06654	3.35095	3.98296	2.8834	3.26688	3.56023
0.633333	3.60381	3.08252	2.91184	4.30659	3.29066	2.88181	3.23838		3.69567	3.28506	3.65475	3.34877	3.28099	3.41757	3.08019
0.7	3.99554	3.86705	2.63496	3.761	4.0767	3.40376	3.06801		4.01168	3.47744	4.31794	3.65566	3.92988	3.62713	3.40717
0.766667	3.89505	3.12235	3.08614	3.85436	3.45808	3.51512	2.6527		3.74158	4.14513	4.35801	3.44705	3.31803	4.03217	4.38413
0.833333	4.20813	4.16562	4.73767	5.19811	4.30323	4.2585	4.03649		4.17492	3.70051	4.06322	3.59358	4.10765	4.46149	3.80576
0.9	5.61668	5.91164	5.73249	5.97412	5.3628	6.13223	5.84457		6.04828	5.39217	5.50077	7.42636	6.26118	5.58117	5.40599
WT+p53KO	WT-mCherry								p53KO-emiRFP
96h	n1	n2	n3	n4	n5	n6	n7	n8	n1	n2	n3	n4	n5	n6	n7	n8
shell bin
0.1	4.83627	4.40071	0	1.5869	0	3.05403	3.15351		2.55839	0.655236	2.09152	2.95262	3.55989	2.33554	2.8955
0.166667	2.67267	0.540439	0.658485	1.16929	2.9483	4.50068	1.16182		2.82769	4.58665	2.69696	3.3994	3.77067	1.93604	2.8955
0.233333	8.23472	2.4977	4.39583	3.60269	4.16348	2.31116	2.38644		2.28181	3.59494	2.76985	3.84041	4.12514	3.20348	3.83458
0.3	3.32989	2.35667	2.87143	2.91365	2.52539	4.67284	4.1616		2.68421	2.4813	2.64011	2.88002	3.72767	2.81413	3.37018
0.366667	5.02228	2.82097	1.78732	3.05173	3.53958	3.52388	4.3664		2.55839	3.5786	3.05683	3.09458	3.90219	3.18891	3.34096
0.433333	2.79894	2.91071	3.54648	4.28588	2.75678	3.64721	4.08467		3.20302	3.32261	3.28549	3.21418	3.82618	3.82973	4.03546
0.5	3.2051	2.67341	2.44302	3.22075	4.47479	3.58412	4.1798		3.11851	3.71817	3.83342	3.39377	4.03647	3.65187	3.64936
0.566667	3.51019	2.88649	2.65215	3.99284	3.61405	3.21823	4.32336		3.20683	3.6355	3.44088	3.19074	3.91875	4.10603	3.86957
0.633333	3.12305	2.95546	2.67768	3.07425	3.82409	3.62878	4.15426		3.18146	3.87581	3.49808	3.36528	4.06892	3.93637	4.08148
0.7	3.37516	2.69893	2.49468	3.28886	4.06171	3.03558	4.33489		3.19219	3.8938	3.5164	3.58262	3.97127	4.35885	4.00647
0.766667	3.45361	3.18137	3.90778	3.63748	4.16253	3.62586	4.72629		3.58948	3.90501	3.60484	3.48811	3.78967	4.38575	3.96035
0.833333	3.71743	4.4664	3.73469	3.62382	3.85197	3.41869	4.14192		3.43664	3.59891	3.77722	3.59713	3.69272	3.78218	3.8154
0.9	4.08474	4.80566	4.57448	4.28492	4.42919	4.15579	2.94597		3.86331	4.34348	4.06163	4.00048	4.13992	3.92281	3.56247

## Sheet: F2h
	WT-mCherry																WT-emiRFP
	n1	n1	n1	n1	n2	n2	n2	n2	n3	n3	n3	n3	n4	n4	n4	n4	n1	n1	n1	n1	n2	n2	n2	n2	n3	n3	n3	n3	n4	n4	n4	n4
0h	51				50				42.11								49				50				57.89
24h	48.2	44.2	45.2	56.4	49.75	51.32	46.02		35.21	36.39	41.14						51.8	55.8	54.8	43.6	50.25	48.68	53.98		64.79	63.61	58.86
48h	46	40.9	48	54.9	46.83	49.68	35.44	50.77	48.09	40.02	35.02	39.04	49.7	46.1	47.2	47.2	53.3	57.9	51	43.4	53.17	50.32	64.56	49.23	51.91	59.98	64.98	60.96	49.7	53.1	52.4	52.5
72h	45.3	52.9	53.9	56.5	47.24	44.48	44.36	42.84	38.54	38.11	46.06	49.19	52.3	47.2	50.8	52.7	54.1	46.9	45.3	43.2	52.76	55.52	55.64	57.16	61.46	61.89	53.94	50.81	47.2	52.1	48.9	47
96h	63.7	57.5	42.8	48.8	51.02	57.35	52.13	64.95	50.66	54.3	48.03	55.8	63.8	59.1	60.3	62.8	35.8	42	56.7	50.4	48.98	42.65	47.87	35.05	49.34	45.7	51.97	44.2	35.9	40.6	39	36.9
120h	62.1	66.8	63.5	68.8	69.34	61.04	66.19	69.65	63.49	43.72	57.56	52.51	70.2	67.9	68.9	72	36.8	32.2	35.6	30.3	30.66	38.96	33.81	30.35	36.51	56.28	42.44	47.49	29.5	31.8	30.6	27.8
144h	79.2	70.5	81.4	75.4	68.65	77.54	64.93	67.15	63.82	58.33	56.92	56.15	79.5	75.6		80.3	19.4	27.6	16.4	22.9	31.35	22.46	35.07	32.85	36.18	41.67	43.08	43.85	19.7	22.3		19.3

## Sheet: F2i
	WT-mCherry																p53KO-emiRFP
	n1	n1	n1	n1	n2	n2	n2	n2	n3	n3	n3	n3	n4	n4	n4	n4	n1	n1	n1	n1	n2	n2	n2	n2	n3	n3	n3	n3	n4	n4	n4	n4
0h	85.9				86				88.22								14				14				11.78
24h	89.8	85.7	84.1	93.4	88.71	89.03	88.46	95.12	86.13	87.37	85.23	86.47					9.58	11.6	13.6	6.56	11.29	10.97	11.54	4.88	13.87	12.63	14.77	13.53
48h	90.4	87.7	88.6	85.9	86.92	86.51	88.71	79.28	83.96	84.38	78.11	84.56	78	79	78.7	77.2	9.64	11.9	8.72	12	13.08	13.49	11.29	20.72	16.04	15.62	21.89	15.44	21.8	20.9	21.2	22.7
72h	52.3	66.5	65.5	57.1	74.71	79.77	90.91	72.17	66.96	59.92	54.38	75.51	55.3	56.5	56.7	53	47.6	33.3	33.9	42.5	25.29	20.23	9.09	27.83	33.04	40.08	45.62	24.49	44.5	43.3	43.1	46.9
96h	27.3	15.9	32.4	21.8	40.58	26.65	30.08	58.86	23.33	24.08	24.67	21.44	26.4	26.8	26.9	26.9	72.3	83.8	67.4	77.8	59.42	73.35	69.92	41.14	76.67	75.92	75.33	78.56	73.4	72.9	73	72.8
120h	21.8	27.9	26.6	11.7	18.99	21.13	20.95	30.9	12.04	7.1	22.63	9.14	15.2	13.6	12.8	14.2	77.7	70.6	72.8	87.3	81.01	78.87	79.05	69.1	87.96	92.9	77.37	90.86	84.5	86.2	87	85.6
144h	12.1	9.82	14.1	13.5	22.41	19.27	16.86	14.88	14.74	4.33	8.47	13.79	9.67	10.3		11.9	87.6	89.5	85	86.2	77.59	80.73	83.14	85.12	85.26	95.67	91.53	86.21	89.7	89.1		87.6

## Sheet: F2k
WT+WT	WT-mCherry (emiRFP-negative)												WT-mCherry (emiRFP-positive)												WT-emiRFP (mCherry-negative)												WT-emiRFP (mCherry-positive)
	n1	n1	n1	n1	n2	n2	n2	n2	n3	n3	n3	n3	n1	n1	n1	n1	n2	n2	n2	n2	n3	n3	n3	n3	n1	n1	n1	n1	n2	n2	n2	n2	n3	n3	n3	n3	n1	n1	n1	n1	n2	n2	n2	n2	n3	n3	n3	n3
24h	46.8	40.9	43.4	53.3	44.3	46.8	50.3	41.4		31.7	36.3	38.8	1.36	2.34	1.33	2.72	3.4	2.67	0.75	3.56		2.29	1.12	2.84	44.5	49.4	45.1	39.1	46.9	44.7	40.7	45.5		61.8	57	51.1	7.27	7.02	10.6	4.89	4.53	4.61	6.78	8.77		2.94	5.31	6.62
48h	34.8	28.8	34	41	34.3	34	23.8	36.2	30.2	25.6	21.2	26.4	10	11.6	11.9	13.5	11.5	13.3	10.9	13.1	17.1	14.5	12.9	12.2	33.1	36.1	35.1	29.6	24.7	29.1	40.8	26.7	25.5	31.6	37.6	35.4	22.1	22.3	18.6	16.4	27.3	21.9	22.8	21.7	25.4	26.9	25.8	24.7
72h	27.6	31.3	32.2	35.7	31.3	28.8	28.2	28.7	19.9	19.4	23.2	27.4	14.7	18.7	19.2	17.3	15.1	14.5	14.7	12.9	17.3	16.9	22.1	20.7	17.6	16.5	14.9	13	21	21.8	23.4	23.6	16.8	22.4	16.3	14.9	39.4	33.2	33.8	33.3	30.9	33	32.2	33.1	44.3	39.7	37.2	35.4
96h	46.7	40.9	29.9	32.2	38.3	42.8	40	51.5	39.2	40.4	34.6	42.3	14	13.3	10.5	13.8	10.6	13.4	10.7	12.1	10.6	12.6	12.1	12.5	11.6	12.3	19.5	15.1	16	11.1	14.3	9.13	15.5	15	17	14.1	26.9	32.9	39.7	38.7	32.5	31.5	33.5	25.7	33.6	30.5	34.9	30.1
120h	48.1	54	52.5	55.7	53.9	47.6	51.4	54.8	52.8	32.7	45.4	41.3	12.9	11.9	10	11.5	12.5	10.9	11.6	11.8	8.5	9.65	8.99	8.72	14.3	13.2	15.1	13.1	12.2	16.4	15	13.1	17	30.8	17.3	22.6	23.3	19.3	21.3	17.8	18	21.8	18.5	17	19.7	24.9	24.8	24.6
144h	57	47.8	58.9	55	47.4	52.2	41.8	44.8	44.7	42.2	36.1	37.4	20	20.6	19.9	18.6	17.6	21.6	20.1	16.8	16.3	13.6	17.4	15.7	10	14.6	7.38	12.5	18.6	9.7	19.7	17.7	21.7	22.9	24.6	20.8	9.72	14.1	10.7	11.4	12.6	13.3	15.1	15.3	14.3	18.7	16.7	22.2
WT+p53KO	WT-mCherry (emiRFP-negative)												WT-mCherry (emiRFP-positive)												p53KO-emiRFP (mCherry-negative)												p53KO-emiRFP (mCherry-positive)
	n1	n1	n1	n1	n2	n2	n2	n2	n3	n3	n3	n3	n1	n1	n1	n1	n2	n2	n2	n2	n3	n3	n3	n3	n1	n1	n1	n1	n2	n2	n2	n2	n3	n3	n3	n3	n1	n1	n1	n1	n2	n2	n2	n2	n3	n3	n3	n3
24h	87.7	84	85.5	86.9	83.3	85	85.1	92.7	83.2	84.8	83.8	84.1	2.45	4.17	0	6.56	4.04	2.44	0.52	3.35	1.94	1.9	1.01	4.35	6.75	7.64	12	3.28	7.58	8.94	7.73	2.23	11	11.8	12.6	8.7	1.84	2.78	1.2	3.28	3.03	2.03	3.09	1.12	3.87	0.47	2.02	2.17
48h	79.6	84.4	79.7	79.8	77.5	77.6	75.8	71.6	71.1	73.4	67.7	71.9	9.79	5.66	9.79	8.2	9.01	6.64	8.76	6.8	11.3	9.61	6.54	9.78	4.26	5.19	4.9	3.28	9.01	7.05	5.14	10.4	7.62	7.42	10.4	6.17	5.53	4.72	4.2	7.65	3.6	6.22	6.48	9.22	7.85	8.43	11.7	8.58
72h	43.9	56.7	53.9	51	62.2	66.9	75.2	60.8	53.6	47.3	42.6	57.7	7.29	9.2	10	5.45	11.3	11.6	14	10.1	12.4	11.8	10.1	16.5	20.3	10.9	11.6	16.2	7.03	6.1	3.99	12.1	7.1	13.9	14.4	6.69	27.5	22.7	23.4	27.4	18.4	13.7	4.66	15.6	25.1	25.9	31.4	17.2
96h	23	12.2	24.8	18.4	35.9	24.4	26.2	52.6	19.4	20.9	19.8	18.5	2.61	1.9	5.56	2.3	4.46	2.31	3.82	5.33	3.76	3.03	4.49	2.85	29.8	38.7	30.3	39.6	22	25.1	21.9	10.8	30.8	28.3	25.5	29.3	44.7	47.8	39.5	39.6	36.7	46.9	46.8	29.8	44.7	46.7	49	48
120h	19	24.2	21.7	10.1	16	17.2	16.6	27.3	9.89	5.61	17.4	7.49	2.93	3.8	5.18	1.85	2.3	2.58	3.83	3.17	1.85	1.39	4.26	1.7	43.8	34.4	38.6	57.6	37.8	43.1	37.5	28.3	50.4	54.6	40.2	49.2	34.2	36.8	34.2	30.6	42.4	34.7	40.3	39.8	36.7	37	36.3	40.5
144h	9.46	7.2	10.3	9.45	17.9	14.1	13.8	9.49	11.1	3.6	7.1	10	2.14	2.27	2.8	3.61	4.53	4.54	2.59	4.64	3.28	0.99	1.2	3.4	58.9	58.6	55.8	54.3	42.4	42.9	47.1	46.4	53.5	69.9	62.2	51.2	28.1	30.2	28.6	31	33.2	35.6	34.4	34.6	30.1	24.5	27.9	33.9

## Sheet: F2l
emiRFP comparisn	WT-emiRFP (mCherry-positive)												p53KO-emiRFP (mCherry-positive)
	n1	n1	n1	n1	n2	n2	n2	n2	n3	n3	n3	n3	n1	n1	n1	n1	n2	n2	n2	n2	n3	n3	n3	n3
24h	14.04	12.44	19.03	11.12	8.81	9.35	14.28	16.16		4.54	8.52	11.47	21.42	26.68	9.09	50	28.56	18.51	28.56	33.43	26.03	3.83	13.82	19.96
48h	40.04	38.18	34.64	35.65	52.5	42.94	35.85	44.83	49.9	45.98	40.69	41.1	56.49	47.63	46.15	69.99	28.55	46.87	55.77	46.99	50.74	53.19	52.94	58.17
72h	69.12	66.8	69.4	71.92	59.54	60.22	57.91	58.38	72.5	63.93	69.53	70.38	57.53	67.56	66.86	62.84	72.36	69.19	53.87	56.32	77.95	65.08	68.56	72
96h	69.87	72.79	67.06	71.93	67.01	73.94	70.08	73.79	68.43	67.03	67.24	68.1	60	55.26	56.59	50	62.52	65.14	68.12	73.4	59.21	62.27	65.77	62.1
120h	61.97	59.38	58.52	57.61	59.6	57.07	55.22	56.48	53.68	44.7	58.91	52.12	43.85	51.69	46.98	34.69	52.87	44.6	51.8	58.44	42.14	40.39	47.45	45.15
144h	49.29	49.13	59.18	47.7	40.38	57.83	43.39	46.36	39.72	44.95	40.44	51.63	32.3	34.01	33.89	36.34	43.92	45.35	42.21	42.72	36	25.95	30.97	39.84

## Sheet: F2n
	WT-mCherry (+WT)												WT-mCherry (+25 p53KO)												WT-mCherry (+50 p53KO)
	n1	n1	n1	n1	n2	n2	n2	n2	n3	n3	n3	n3	n1	n1	n1	n1	n2	n2	n2	n2	n3	n3	n3	n3	n1	n1	n1	n1	n2	n2	n2	n2	n3	n3	n3	n3
0h	187	181	163	167	187	175	184	174	154	191	183	194	203	169	184	212	193	203	205	194	170	188	171	183	223	187	167	192	188	182	163	171	171	191	186	188
24h	489	562	554	621	462	778	728	666		675	611	537	28	147	1188	558	568	651	658	661	619	531	2	646	646	600	551	536	651	625	647	620	35	530	578	480
48h	425	1043	888	1207	777	1430	1356	1537	922	1268	1325	1446	1160	934	578	946	1444	1668	1669	1833	1459	1053	953	1670	558	856	895	597	1443	1784	1249	1337	1122	1159	1779	1050
72h	565	1561	1216	1016	2464	1850	2060	1980	2670	2742	2196	2330	720	921	709	812	2097	1869	2416	2870	2107	1892	1908	2075	544	831	968	527	1855	1713	1909	1201	879	1029	1685	1320
96h	2909	3240	3741	3760	4666	5360	5813	4334	3590		3524	5514	1358	2397	1194	857	2542	2544	2257	3044	2609	2504	2055	2101	1095	928	1391	912	1121	1404	1010	1621	1385	1542	1474	1182
120h	1100	7431	7230	8210	5227	11406	11332	9253	9383	8878	11263	12913	2991	1418	1633	2373	3812	5403	3499	5007	3058	4671	5705	4178	1399	1515	1969	1461	674	2371			2335	2257	2407	2677
144h	6381	9229	12098	9565	8082	11042	10536	13214	11270	12992	13015	13037	1323	3391	1693	2121	4702	4268	4415	3546	4604	3739	2885	5658	1275	1051	1295	703	1097	2325	1778	1808	4983	2266	1958	1553
