# Supplementary material for: Mosaic gastruloids reveal a temporal restriction for developmental cell competition
Source: Nat Cell Biol. 2026 Apr 1;28(5):875–89. doi: 10.1038/s41556-026-01923-x (PMC13179131; doi:10.1038/s41556-026-01923-x)
Supplement: Supplementary file 6 — Statistical source data. [file 41556_2026_1923_MOESM6_ESM.xlsx]

## Sheet: F3b
pH3	WT-mCherry (+WT)				WT-mCherry (p53KO)
	n1	n2	n3	n4	n1	n2	n3	n3
48h	3.9	3.6	3.6	3	3.7	3.3	3.8	3.5
72h	3.1	2.6	4.4	3.4	3.1	2.8	2.8	2.9
96h	2.5	2	2.4	3.3	1.9	2.1	1.9	2.8
120h	2.6	2	2.1	2.4	2.2	1.6	1.8	1.9
144h		1.6	2	2.2		1.8	1.4	1.5

## Sheet: F3d
	WT-mCherry (+WT)
	G1/0 phase						S-phase						G2/M phase
	n1	n2	n3	n4	n5	n6	n1	n2	n3	n4	n5	n6	n1	n2	n3	n4	n5	n6
0h	15.37	15.96	14.83	14.41	14.06	15.52	79.77	76.51	77.78	78.39	79.16	75.44	4.86	7.53	7.39	7.2	6.78	9.04
48h	13.2253	12.4844	11.4315				78.8183	80.6284	80.5355				7.95648	6.88722	8.03296
72h	27.6176	24.7649	23.0689				62.6664	64.8903	69.7286				9.71606	10.3448	7.20251
96h	22.2411	24.3393	21.3998				68.2133	66.7502	70.5055				9.5456	8.91048	8.0947
120h	34.4602	30.0524	25.3361				53.7623	55.3927	65.0465				11.7775	14.555	9.61737
144h	38.5256	38.2479	38.2508				40.547	39.7436	43.098				20.9275	22.0085	18.6512
	WT-mCherry (+p53KO)
	G1/0 phase						S-phase						G2/M phase
	n1	n2	n3	n4	n5	n6	n1	n2	n3	n4	n5	n6	n1	n2	n3	n4	n5	n6
0h	15.37	15.96	14.83	14.41	14.06	15.52	79.77	76.51	77.78	78.39	79.16	75.44	4.86	7.53	7.39	7.2	6.78	9.04
48h	13.2915	10.1348	10.2417				79.3302	83.4814	83.3675				7.37834	6.38387	6.39082
72h	30.1296	24.8958	27.5998				60.7991	63.75	65.95				9.07127	11.3542	6.45028
96h	27.7596	34.4008	24.0532				60.4372	55.1653	67.5537				11.8033	10.4339	8.39304
120h	35.2877	34.4433	29.8446				51.3572	51.3007	58.8601				13.3551	14.256	11.2953
144h	53.4829	47.1816	38.836				21.6057	37.8914	40.7407				24.9114	14.9269	20.4233
	WT-emiRFP
	G1/0 phase						S-phase						G2/M phase
	n1	n2	n3	n4	n5	n6	n1	n2	n3	n4	n5	n6	n1	n2	n3	n4	n5	n6
0h	14.38	17.66	12.82	15.69	13.94	15.85	79.3	75.19	80.49	78.94	79.56	76.7	6.32	7.15	6.69	5.38	6.5	7.45
48h	16.5255	17.2768	14.6878				76.7702	77.8486	77.5473				6.70432	4.87454	7.765
72h	36.0131	30.3813	30.6291				57.5151	61.796	63.8452				6.47177	7.82267	5.52566
96h	28.5564	35.5177	27.4742				62.803	56.5999	64.5491				8.64067	7.88244	7.97671
120h	42.0186	41.1088	31.0714				47.9749	44.6653	59.4409				10.0065	14.2259	9.48769
144h	50.5593	51.7314	47.4522				33.557	32.8436	36.5181				15.8837	15.425	16.0297
	p53KO-emiRFP
	G1/0 phase						S-phase						G2/M phase
	n1	n2	n3	n4	n5	n6	n1	n2	n3	n4	n5	n6	n1	n2	n3	n4	n5	n6
0h	10.74	12.27	9.53	9.3	11.15	10.89	82.45	80.56	81.66	83.26	82.01	81.48	6.81	7.17	8.81	7.44	6.84	7.63
48h	13.3416	9.22872	9.96208				78.6017	83.6833	82.5049				8.05668	7.08798	7.53305
72h	20.264	14.1121	15.7889				74.1972	76.5348	79.9633				5.53881	9.35311	4.24773
96h	23.359	27.1218	21.4812				66.3778	65.2779	70.9902				10.2632	7.60029	7.52864
120h	29.5309	32.4296	26.4033				58.8486	56.1001	63.0977				11.6205	11.4703	10.499
144h	49.7238	45.9854	39.6226				30.3867	37.8519	42.2432				19.8895	16.1627	18.1342

## Sheet: F3e
AnnexinV
	WT-mCherry alone	WT-mCherry (+WT)	WT-mCherry (p53KO)
	5.4	3.56	7
	3.19	4.15	6.55
	4.45	4.8	6.57
	4.09	4.45	5.72

## Sheet: F3f
clCasp3
	WT-mCherry (+WT)	WT-mCherry (p53KO)
	5.26	6.56
	6.66	8.27
	5.1	5.7
	3.1	3.8
	4.1	4.2

## Sheet: F3i
p53-image analysis
	WT-mCherry (+WT)	WT-mCherry (p53KO)
	1.14258	1.31453
	1.01821	1.30926
	0.949748	1.48945
	1.16913	1.13852
	1.01689	1.18284
	0.891357	1.23872
	0.947345	1.41881
	1.04095	1.11457
	0.902246	1.1854
	0.927631	1.28732
		1.42448
		1.0131
		1.45609

## Sheet: F3j
p53-extreme high percentage
	WT-mCherry (+WT)	WT-mCherry (p53KO)	WT-emiRFP	p53KO-emiRFP
	0.42517	1.6129	0.415512	0
	0.295421	0.747664	0.16835	0
	0.257511	2.71429	0.0535619	0
	0.521739	0.815851	0.688705	0
	0.238095	0.720072	0.191571	0
	0.188857	0.920502	0.165289	0
	0.175593	1.51692	0.0805153	0
	0.412939	0.861141	0.691085	0
	0.114548	0.939702	0.3367	0
	0.0686813	0.383142	0.209351	0
		0.855513		0
		0.193237		0
		1.2848		0

## Sheet: F3k
p53 flow cytometry
	WT-mCherry (+WT)	WT-mCherry (p53KO)
	100	109.304
	100	115.517
	100	103.07
	100	114.598
	100	105.551
	100	97.5164

## Sheet: F3l
	WT-mCherry(inducibleBcl2) (+p53KO)									p53KO-emiRFP (+WT-indBcl2)
0h	188	181	206	180	165	176	161	139	157	29	28	35	29	25	27	36	24	27
24h	528	649	503	524		448		479	415	117	76	60	113		39		73	63
48h	1465	1092	1585	1451	1003	1418	1536	1358	1626	374	426	551	458	223	425	367	352	205
72h	1284	1737	1723		797	1325	1594	1703	1472	1194	1665	1584		2064	1840	972	1591	1196
96h	1892	2799	2853	2647	1708	1338	2564	1761	3490	7297	8448	9465	6508	3966	4836	6393	10583	6740
120h	6208	3552	6655	4111	4233	4856	2043	3793	5789	9285	21292	22156	18781	17646	25759	15614	18631	16607
144h	4408	2365	6595	6193	3442	2881	3007	4474	2570	13328	34426	26214	27892	29392	35826	19053	35143	39978

## Sheet: F3m
	WT-mCherry(inducibleBcl2) (+p53KO) +Doxycycline									p53KO-emiRFP (+WT-indBcl2) +Doxycycline
0h	197	182	154	182	157	149	194	164	180	35	31	18	27	23	26	33	33	39
24h	559	472	443	522	451		460	392	406	119	117	90	142	115		79	132	65
48h	1003	1225	1233	1181	1622	1404	869	907	928	214	455	470	452	463	421	328	290	269
72h	2337	2697	3937	2767	1581	3958	2445	3314	2333	842	1448	1565	1748	1820	1954	1163	1899	599
96h	8521	7605	9536	3424	5949	5409	5558	7419	6210	5214	5467	8430	2214	5672	3535	2721	4496	2422
120h	18924	17039	24523		12000	21162	7750	10763	13566	8922	15814	16216		10008	8203	7067	5204	4665
144h	19196	27292	32609	14579	21675	28328	19085	21460	25546	16306	20039	13929	23883	26911	13966	10665	20480	10012

## Sheet: F3n
	WT-mCherry(inducibleBcl2) (+p53KO)									WT-mCherry(inducibleBcl2) (+p53KO) +Doxycycline
0h	188	181	206	180	165	176	161	139	157	197	182	154	182	157	149	194	164	180
24h	528	649	503	524		448		479	415	559	472	443	522	451		460	392	406
48h	1465	1092	1585	1451	1003	1418	1536	1358	1626	1003	1225	1233	1181	1622	1404	869	907	928
72h	1284	1737	1723		797	1325	1594	1703	1472	2337	2697	3937	2767	1581	3958	2445	3314	2333
96h	1892	2799	2853	2647	1708	1338	2564	1761	3490	8521	7605	9536	3424	5949	5409	5558	7419	6210
120h	6208	3552	6655	4111	4233	4856	2043	3793	5789	18924	17039	24523		12000	21162	7750	10763	13566
144h	4408	2365	6595	6193	3442	2881	3007	4474	2570	19196	27292	32609	14579	21675	28328	19085	21460	25546

[truncated: 8 more sheets: F3o, F3p, F3q, F3r, F3s, F3u, F3v, F3w]
