# Supplementary material for: Mosaic gastruloids reveal a temporal restriction for developmental cell competition
Source: Nat Cell Biol. 2026 Apr 1;28(5):875–89. doi: 10.1038/s41556-026-01923-x (PMC13179131; doi:10.1038/s41556-026-01923-x)
Supplement: Supplementary file 7 — Statistical source data. [file 41556_2026_1923_MOESM7_ESM.xlsx]

## Sheet: F4b
3D co-cultures
counted:	WT-mCherry	WT-mCherry	WT-mCherry
surrounded by:	WT-emiRFP	p53KO-emiRFP	WT+p53KO mosaics
	10942	10117	15545
	12157	15475	10196
	14883	11390	14554
	11771	11101	11687
	11587	11871	9676
	17065	10977	12815
	10278	14831	10471
	11388	20236	15187
	10417	13082	12608
	12642	13393	12067
	13709	10683	12781
	13267	13764	13914
	12789	14117	12842
	15926	13296	14626
	11837	15591	12801
	15230	16258	16420
	12508	15221	15608
	13730	15820	13930
	15161	15342	12591
	17192	9867	13602
	17504	15648	16078
	15168	14209	18581
	16497	15426
	15929

## Sheet: F4d
	WT-mCherry (+WT)												WT-mCherry (p53KO)
600 cells	18639	16159	15235	15482	15072	10937	23562	21777	23438	20839			6518	8769	6244	4923	6276	3551	13295	10369	10421	8981
300 cells	1100	7431	7230	8210	5227	11406	11332	9253	9383	8878	11263	12913	2991	1418	1633	2373	3812	5403	3499	5007	3058	4671	5705	4178
150 cells	8325	7373	4684	3037	5151	4376	11191	9788	8031	7146			1539	3702	3630	1764	1681	1091	2037	4010	4764	3566
75 cells	1836	2609	3991	3267	2590	1920	3377	4844	3284	4997	5713	2047	1556	1169	2003	2400	305	1579	1429	762	534	2491	1579	1342

## Sheet: F4e
	WT-mCherry (+WT)												WT-mCherry (p53KO)
600 cells	1.1176	0.968901	0.913497		1.11942	1.08978	0.790798		1.05169	0.972014	1.04615	0.930146	0.390822	0.525793	0.374393		0.355957	0.453785	0.256754		0.593421	0.462819	0.46514	0.400866
300 cells	0.127381	0.860518	0.837242	0.950727	0.605292	1.32083	1.31226	1.07151	1.08656	1.02808	1.30427	1.49534	0.346361	0.164206	0.189103	0.274796	0.441434	0.625673	0.405188	0.579816	0.35412	0.540907	0.660645	0.483817
150 cells	1.22535	1.08522	0.689432		0.725167	1.22994	1.04489		1.23808	1.08286	0.888483	0.790574	0.226523	0.544893	0.534295		0.421203	0.401385	0.260506		0.225357	0.443633	0.527049	0.394513
75 cells	0.627531	0.891737	1.36409	1.11664	0.813762	0.603252	1.06103	1.52195	0.818902	1.24606	1.4246	0.510442	0.531829	0.399556	0.684611	0.820302	0.0958291	0.496112	0.448983	0.239416	0.133159	0.621158	0.393741	0.334642

## Sheet: F4f
	SUM of WT-mCherry + WT-emiRFP from 600 cells												SUM of WT-mCherry + WT-emiRFP from 300 cells												SUM of WT-mCherry + WT-emiRFP from 150 cells												SUM of WT-mCherry + WT-emiRFP from 75 cells
0h	1	1	1	1	1	1	1	1	1	1			1	1	1	1	1	1	1	1	1	1	1	1	1	1	1		1	1	1		1	1	1	1	1	1	1	1	1	1	1	1	1	1	1	1
24h													3	3	3	3	2	4	4	3		4	3	3
48h	9	9	9	8	9	6	8	8	8	8			2	5	5	6	5	7	6	7	4	7	7	8	9	9	7		8	8	8		7	7	7	7	6	4	8	10	5	7		8	10	6	9	7
72h	12	13	11	11	8	11	15	14	14	11			3	7	6	4	12	10	10	10	14	15	13	13	12	11	11		12	9	10		10	10	14	9	9	14	8	10	6	5	8	3	14	15	15
96h	18	22	18	20	20	19	27	25	23	27			13	15	17	15	21	20	23	20	21		16	25	27	22	21		20	27	21		36	29	25	34	17	25	18	32	14	19	13	20	32	44	26	40
120h	37	37	37	35	38	34	51	46	46	42			5	32	32	33	22	40	42	35	36	38	47	49	57	50	45		30	47	38		58	53	47	40	27	31	46	39	40	51	51	61	62	59	73	31
144h	55	54	51	39	55	50	68	53	47	49			24	37	42	34	32	43	41	53	41	51	53	56	72	81	54			58	79		43	60	56	47	28	33	13	21	42	50	74		45	40	38	49

## Sheet: F4g
	WT-mCherry (+WT-emiRFP) from 600 cells												WT-mCherry (+WT-emiRFP) from 300 cells												WT-mCherry (+WT-emiRFP) from 150 cells												WT-mCherry (+WT-emiRFP) from 75 cells
48h	8.72	9.55	7.85		7.07	6.96	4.37		8.13	7.98	7.83	8.23	2.44	5.98	5.09	6.92	4.32	7.94	7.53	8.54	5.11	7.02	7.34	8.01	7.4	9.04	7.19		6.9	7.1	8.56		5.73	7.76	7.51	6.76	7	3.62	7.77	10.29	2.88	6.04	0.32	6.07	9.46	8	8.95	7.88
72h	12.95	13.53	11.37		9.91	7.39	8.81		13.18	14.95	13.54	11.48	3.24	8.95	6.97	5.82	13.69	10.28	11.44	11	14.79	15.19	12.17	12.91	13.18	10.46	12.97		12.53	9.59	6.62		11.95	9.87	15.42	6.79	12.8	12.7	8.15	11.34	6.96	3.04	4.89	2.48	10.45	13.22	13.55
96h	20.44	21.3	20.38		19.92	18.36	19.34		33.44	32.27	24.66	32.55	16.67	18.57	21.44	21.55	25.92	29.78	32.29	24.08	19.89		19.52	30.55	35.11	30.82	26.71		24.52	21.17	23.9		49.14	29.82	28.67	46.48	23.66	31.87	16	42.16	11.3	19.54	11.88	16.66	40.39	47.01	20.45	50.54
120h	51.44	44.6	42.05		44.07	42.9	31.13		60.61	56.02	60.29	53.61	6.3	42.58	41.43	47.05	29.04	63.37	62.96	51.41	51.98	49.19	62.4	71.54	87.63	77.61	49.31		36.44	61.81	52.51		94.24	82.43	67.63	60.18	34.81	49.46	75.66	61.93	46.25	34.29	60.3	86.5	67.71	103.03	117.79	42.21
	WT-mCherry (+p53KO-emiRFP) from 600 cells												WT-mCherry (+p53KO-emiRFP) from 300 cells												WT-mCherry (+p53KO-emiRFP) from 150 cells												WT-mCherry (+p53KO-emiRFP) from 75 cells
48h	7.61	7.57	8.18		6.31	8.03	6.26		6.72	7.16	6.86	6.48	6.04	4.86	3.01	4.93	7.27	8.39	8.4	9.22	8.2	5.92	5.35	9.38	5.03	7.06	8.09		5.2	5.29	5.21		9.21	8.91	7.54	8.36	6.63	7.74	8.18	5.67	4.77	5.69	3.41	0.79	6.01	0.21	5.95	5.52
72h	8.38	9.39	6.76		8.41	6.65	7.45		10.27	12.45	9.82	12.23	3.75	4.8	3.69	4.23	10.55	9.4	12.16	14.44	11.84	10.63	10.72	11.66	5.46	13.86	7.19		7.9	9.56	7.12		11.8	15.57	6.6	14.08	3.98	7.22	9.37		8.64	5.25	8.46	8.86	10.19	7.98	5.76	2.15
96h	12.28	12.41	12.62		13.98	11.09	13.32		16.46	18.22	16.42	16.74	7.07	12.48	6.22	4.46	12.79	12.8	11.36	15.32	14.66	14.07	11.54	11.8	22.54	14.71	18.33		7.33	16.77	12.08		16.98	25.63	24.9	42.92	7.14		20.72	23.74	5.47	8.13	13.38	6.07	6.79	12.49	21.95	22.07
120h	16.77	22.56	16.07		14.01	17.86	10.11		31.75	24.76	24.89	21.45	15.58	7.39	8.51	12.36	19.18	27.18	17.61	25.19	17.18	26.24	32.05	23.47	15.6	37.52	36.79		19.24	18.34	11.9		22.45	44.19	52.5	39.29	30.97	23.26	39.86	47.76	6.7	34.7	31.41	16.75	10.95	51.1	32.39	27.53

## Sheet: F4h
	WT-mCherry (+WT-emiRFP)								WT-mCherry (+p53KO-emiRFP)								WT-emiRFP								p53KO-emiRFP
48h	4.08	4.16	3.0551	3.40493					3.55	3.54	3.64	2.47753	3.4005	2.38568			4.17	4.35	3.0464	3.49703					3.11	3.23	3.56	2.55083	3.70077	2.47083
72h	4.26	4.55	4.12	4.36	4.31	2.86555	3.04729	3.48853	4.36	4.37	3.93	4.41	3.12814	3.34868	3.13835		4.44	4.64	4.31	4.55	4.43	2.97956	3.27191	3.63405	4.3	4.21	3.89	4.14	3.25791	3.25355	3.26207
96h	3.86	3.87	3.88	3.76	4.03064	4.40221	4.31303		4.31	4.38	4.09	4.33	3.90081	3.71179	3.91574		3.75	3.82	3.93	3.86	4.06892	4.27171	4.23549		3.92	4.35	4.01	4.18	3.69801	3.82201	3.61232

## Sheet: F4i
	WT-mCherry (viable) (+WT-emiRFP)								WT-mCherry (viable) (+p53KO-emiRFP)								WT-mCherry (apoptotic) (+WT-emiRFP)								WT-mCherry (apoptotic) (+p53KO-emiRFP)
48h	4.08411	4.15816	3.0551	3.40493					3.54604	3.53592	3.63857	2.47753	3.4005	2.38568			4.34858	5.74088	2.83305	3.62589					4.64292	3.56761	4.48185	2.84373	3.09971	2.80618
72h	4.25979	4.54763	4.12068	4.35881	4.3082	2.86555	3.04729	3.48853	4.36149	4.37237	3.93253	4.40927	3.12814	3.34868	3.13835		5.5956	5.62645	4.74848	4.73031	3.79992	3.52815	3.60076	3.80958	5.00218	5.18453	5.39238	6.37462	4.51647	3.67993	3.64944
96h	3.86241	3.86777	3.87706	3.76032	4.03064	4.40221	4.31303		4.30636	4.37792	4.09369	4.32713	3.90081	3.71179	3.91574		3.95595	4.33184	4.39249	4.34704	4.09005	4.70011	4.49409		6.53069	4.90412	4.79972	4.96327

## Sheet: F4j
YAP nuclear to cytosolic ratio
	WT-RFP (+WT-emiRFP)	WT-RFP (+p53KO-emiRFP)
	1.05485	0.960066
	0.653635	0.463987
	0.691291	0.509235
	0.634968	0.40003
	0.549638	0.48017
	0.619443	0.647748
	1.14666	0.413791
	0.645371	0.546053
	1.11881	0.721227
	0.708847	0.658164
	0.564463	0.543475
	0.480232	0.937244
	0.510516	0.708359
	0.524094	0.739171
	0.599642	0.470463
	0.574156	0.52181
	0.682521	1.07643
	0.554881	0.64972
	0.71054	0.814178
	0.476717	0.695458
	0.520393	0.835922
	0.360289	1.11304
	0.764741	1.16493
	0.609968	0.49249
	0.659934	0.480648
	0.584638	0.472534
	0.65165	0.768785
	0.474019	0.77773
	0.480792	0.562268
	0.74437	0.778376
	0.74498	0.688998
	0.566342	0.79439
	0.697848	0.65129
	0.645905	1.0179
	0.821466	0.643008
	0.758338	0.940644
	0.68377	0.71197
	0.562865	0.479194
	0.729508	0.572856
	0.704199	0.632011
	0.773144	0.710138
	0.644397	0.77309
	0.503805	0.611211
	0.752287	1.03567
	0.520843	0.526524
	0.658078	1.18246
	0.540654	0.78162
	0.779274	0.992479
	0.93239	0.625633
	0.591636	0.77501
	0.620416	0.716518
	0.655949	0.895883
	0.533275	0.475516
	0.558047	0.872941
	0.474111	0.669721
	0.94193	0.460713
	0.747473	0.755764
	0.461348	0.959671
	0.453054	0.749692
	0.648703	0.879331
	1.02663	1.00713
	0.784594	0.695936
	0.590794	0.866871
	0.807629	0.463904
	0.520426	0.58715
	0.774086	0.489176
	0.838103	0.803111
	1.18311	0.522964
	0.870896	0.539104
	1.01573	0.739965
	0.649091	0.762529
	0.790021	0.340838
	0.600347	0.53207
	0.709244	0.69589
	0.557478	0.83893
	0.830309	0.8022
	0.920198	0.619428
	0.851183	0.642641
	0.663612	0.59119
	0.847243	0.553573
	0.700337	0.6753
	0.638643	0.733386
	0.537092	0.685895
	0.693604	0.793198
	0.907125	0.581185
	0.59415	0.476446
	0.67601	0.704649
	0.589265	0.642674
	0.638044	0.659373
	0.802225	0.586924
	0.708985	0.607764
	0.580475	0.709372
	0.660548	0.993331
	0.54811	0.58799
	0.612707	0.576272
	0.809457	0.759418
	0.669931	0.729803
	0.498686	0.724761
	0.597382	0.605544
	0.5757	0.677003
	0.564855	0.61876
	1.06237	0.780802
	0.799654	0.570477
	1.20341	0.675553
	0.682167	1.12119
	0.566369	0.936221
	0.782851	1.12896
	0.647369	0.718741
	1.12284	0.729163
	0.902174	0.82434
	0.623707	0.563143
	0.65571	0.651455
	0.590037	0.653492
	0.744603	0.556843
	0.340569	0.751901
	0.524314	0.468239
	0.851306	0.617692
	0.741282	0.650561
	0.591766	0.596405
	0.658989	0.474422
	0.644484	0.676211
	0.632664	0.544095
	0.551983	0.87552
	0.534891	0.635545
	0.698776	0.598928
	0.588208	1.06437
	0.567962	0.78175
	0.623607	0.401409
	0.819525	0.819918
	0.82327	0.985656
	0.73922	0.679719
	1.01295	0.766734
	0.552022	0.326633
	0.804427	0.646739
	0.921611	0.737699
	0.808678	0.533364
	0.77019	0.509182
	0.703059	0.702583
	0.952821	0.740251
	0.560955	0.700661
	0.826139	0.575485
	0.754613	0.643551
	1.00129	0.681109
	0.677876	0.912221
	1.08981	0.613503
	0.585237	0.708111
	0.720976	0.80701
	0.948045	0.535196
	0.587841	0.692946
	0.938153	0.670148
	0.849575	0.775422
	0.628596	0.58562
	0.643502	0.888592
	0.542063	0.982681
	0.860371	0.617036
	1.22373	0.725456
	0.518344	0.731076
	0.398519	0.791064
	0.698487	0.691037
	0.976025	0.701204
	0.70869	0.77581
	0.774691	0.65625
	1.11798	0.539262
	0.532414	1.03041
	0.733245	0.714809
	0.650383	0.536007
	1.04915	0.598331
	1.0417	0.72906
	0.567833	0.82071
	0.838699	0.84398
	0.646955	0.50471
	0.957083	0.932796
	0.660076	0.52354
	0.429709	0.805562
	0.851315	0.96911
	0.690442	0.656527
	0.530654	0.661111
	0.815684	0.631059
	0.510445	0.510598
	0.684832	0.840937
	0.487461	0.690517
	0.604117	0.504351
	0.702523	0.620053
	0.810595	0.868326
	0.514608	0.512133
	0.616358	0.782695
	0.621046	0.545854
	0.618942	0.912276
	0.860031	1.03487
	0.908651	0.619689
	0.600271	0.656101
	0.732147	0.606103
	0.718688	0.889956
	0.694943	0.601753
	0.579168	0.706583
	0.604027	0.709814
	0.696014	0.600041
	0.654907	0.604209
	0.559091	0.653396
	0.818457	0.849344
	0.792584	0.520321
	0.961478	0.635528
	0.700079	0.592992
	0.61891	0.59583
	0.645231	0.776241
	0.730186	0.565606
	0.712104	0.631044
	0.797656	0.83619
	0.794249	0.44973
	0.555324	0.711647
	0.736577	0.66127
	0.692204	0.533855
	0.533736	0.506003
	0.681184	0.659696
	1.01537	0.633832
	1.21161	0.856993
	0.716711	0.634735
	0.96177	0.714784
	0.534421	0.586948
	0.656327	0.483519
	0.86897	0.806149
	0.574698	0.753268
	0.836054	0.50082
	0.585291	0.627563
	0.605255	0.707916
	0.665684	0.378919
	0.912085	0.735762
	0.697345	0.574608
	0.584594	0.594323
	0.833296	0.816032
	0.697888	0.935057
	0.380897	0.897505
	0.790919	0.724333
	0.828886	0.729709
	0.810586	0.648945
	0.833825	0.666963
	0.411736	1.01309
	0.577937	0.650539
	1.05989	0.636623
	0.866494	0.650853
	0.63664	0.527212
	0.723514	0.626363
	1.00016	0.865133
	0.570452	0.727389
	0.465797	0.931206
	1.07756	0.670998
	0.759183	0.669709
	0.645484	0.71115
	1.03539	0.820546
	0.635875	0.769485
	0.954707	0.614121
	0.851251	0.584498
	0.700741	0.677186
	0.681986	0.852846
	0.799993	0.505581
	1.16147	0.564285
	0.728725	0.702519
	0.866491	0.73145
	0.709116	0.980336
	0.538283	0.746426
	0.780432	0.751349
	0.974918	0.974094
	0.770861	0.701413
	0.748346	0.641352
	0.678163	0.66374
	0.774865	0.649734
	0.718765	1.13182
	0.700468	0.599147
	0.443655	0.672247
	0.983611	0.87287
	0.67769	0.665692
	1.20628	0.59078
	0.691804	0.870197
	0.88749	0.915866
	1.10012	0.676962
	0.821505	0.891703
	0.688876	0.873444
	0.730756	0.85272
	0.674564	1.09868
	0.680547	0.667936
	0.546684	0.547818
	0.777512	0.547602
	0.67266	1.09066
	0.901013	0.544955
	0.731538	0.607965
	0.654188	0.748782
	0.664754	0.726944
	0.79837	0.875621
	0.972268	0.678128
	0.670524	0.944692
	0.917412	0.717018
	0.707616	0.801258
	0.626838	0.614835
	0.903242	0.701566
	0.575786	0.837346
	0.826749	0.738757
	0.608502	0.723291
	0.577533	0.914749
	0.571765	0.673367
	0.676479	0.58238
	0.816459	0.682682
	0.610245	0.649763
	0.68236	0.849902
	0.551766	0.741262
	0.531437	0.563068
	0.575968	0.636535
	0.890873	0.844626
	0.917241	0.703677
	0.681952	0.559957
	0.869198	0.694226
	0.454564	0.670507
	0.605861	0.805796
	0.78617	1.0256
	0.682891	0.919155
	0.749933	0.594881
	0.456822	0.544187
	0.634401	0.857449
	0.737425	1.18075
	0.74732	0.778514
	0.515771	0.743746
	0.288305	0.497488
	0.963531	0.824605
	0.594312	0.821717
	0.681604	0.544518
	0.796667	0.885064
	0.695483	0.649451
	0.472878	0.693437
	0.944575	0.619268
	0.519532	0.631435
	0.664884	0.928519
	0.774748	0.681579
	0.632237	1.1642
	0.710884	0.824654
	0.752629	0.727717
	0.544394	0.791896
	0.78846	0.882073
	0.605441	0.527046
	0.561679	0.686778
	0.753675	0.769028
	0.863207	0.758755
	1.05937	0.732511
	0.918099	0.839686
	0.883002	0.617848
	0.767633	1.0988
	0.710706	0.292439
	0.496481	0.585035
	0.624409	0.745665
	0.665783	0.671956
	0.524478	0.779624
	0.80867	0.931796
	0.699498	0.665212
	0.680678	0.586821
	0.647867	0.546468
	0.763292	0.840315
	0.601114	0.794135
	0.913044	1.06003
	0.670895	0.551053
	0.695353	0.679575
	0.707045	0.690813
	0.792032	0.47986
	0.709843	0.68576
	0.669653	0.72119
	1.01772	0.559261
	0.815943	0.356749
	1.12338	0.810945
	0.696948	0.662122
	0.763906	0.580358
	0.789357	1.10876
	1.21432	0.797975
	0.772067	0.54351
	0.522267	0.681304
	0.829208	0.946032
	0.665168	0.760342
	0.910446	0.916609
	1.06528	0.83522
	0.781814	0.602595
	0.421284	0.643038
	0.693407	0.668485
	0.954536	0.912686
	0.64836	1.10514
	0.61508	0.735392
	0.778057	0.659509
	0.736935	0.708938
	1.057	0.838654
	0.52126	0.747267
	0.81064	0.817086
	0.701424	0.888798
	0.79118	0.755543
	0.844096	1.11069
	0.610029	0.767888
	0.887372	0.93654
	0.923482	0.393204
	0.963503	1.04359
	0.715877	0.762364
	0.600171	0.621443
	0.643783	1.1432
	0.691598	0.639111
	0.841116	0.489733
	0.816986	0.483044
	0.557925	0.744166
	0.875144	0.675733
	0.729362	0.872585
	0.55218	0.683285
	0.653379	0.705937
	0.843006	1.04161
	0.974682	0.659183
	0.76688	0.585509
	0.930837	0.818086
	0.779203	0.56165
	0.739299	0.779333
	0.757909	0.948104
	0.579874	0.548029
	0.876285	0.643505
	1.17336	0.723193
	0.921894	0.772862
	0.659949	1.03989
	0.711292	0.631804
	0.95093	0.730087
	0.789168	0.699113
	1.07646	0.858755
	0.625072	0.780665
	0.714105	0.625726
	0.867313	0.68609
	0.960852	1.23083
	1.04074	0.639798
	0.675902	0.932868
	0.550446	0.667088
	0.757524	0.813508
	0.543936	0.857935
	0.818313	0.99658
	0.87469	0.687538
	0.73613	0.628946
	0.71282	0.791619
	0.775886	0.715631
	0.789882	0.750796
	0.640748	0.511614
	0.80774	0.61184
	0.784275	0.402309
	1.03775	0.878472
	0.842775	0.525588
	0.933697	0.609331
	0.786971	0.507876
	0.602098	0.465054
	0.602682	0.639735
	0.774228	0.417024
	0.89028	0.762957
	0.943197	0.745535
	0.699532	0.563057
	0.804327	0.759758
	0.611216	0.699815
	0.883872	0.518377
	0.971987	0.767152
	0.382535	0.648803
	0.872833	0.613729
	0.789057	0.673925
	0.709876	0.557618
	0.64142	0.850417
	0.676594	0.445416
	0.751074	0.355175
	0.918935	0.673208
	0.904833	1.168
	0.739573	0.732575
	0.799377	0.576642
	0.695761	0.539426
	0.810935	0.588559
	0.608873	0.693961
	0.777336	0.995506
	0.72647	0.596317
	1.1534	1.05679
	0.767292	0.620694
	0.64697	0.822265
	0.86091	0.55494
	1.13833	0.429381
	0.799412	0.723958
	0.933903	0.964729
	0.728222	0.428987
	0.839623	0.532817
	0.669253	1.08315
	0.752913	0.928618
	0.90165	0.669279
	0.727154	1.21371
	1.00174	0.791353
	0.697814	0.585067
	0.656919	1.21822
	1.09113	0.929981
	0.946795	0.845085
	1.02641	1.17711
	0.816353	0.503526
	0.913028	1.06338
	0.550004	0.802484
	0.705636	0.621381
	1.09532	0.512208
	0.642723	0.732377
	0.846405	0.658375
	1.0625	0.70515
	1.05152	0.889768
	0.711541	0.625794
	0.835935	0.689851
	0.931893	0.539091
	0.924506	0.822277
	0.963054	0.457703
	0.731057	1.15717
	0.83207	0.562329
	0.862331	0.540228
	0.913514	0.897417
	0.946727	0.630189
	0.875498	0.568458
	1.06788	0.636683
	0.815069	0.775687
	0.698487	0.519906
	1.15132	0.75671
	0.91309	0.556782
	0.748813	0.68272
	0.705282	0.607862
	0.732797	0.690829
	0.961656	0.608789
	0.887304	0.863033
	0.66202	0.617978
	0.823756	0.943683
	0.780248	0.729456
	0.755385	0.685102
	0.865536	0.801345
	0.797983	0.606019
	0.596186	0.688555
	0.752182	0.7208
	0.820264	0.655231
	0.829573	0.627318
	0.655254	0.846113
	1.17413	0.812084
	0.713415	0.809565
	0.876084	0.813116
	0.692578	0.789091
	0.69971	0.543201
	1.03361	0.635788
	0.974781	0.904808
	1.03557	1.18347
	0.838794	0.83292
	0.865357	0.947729
	0.764661	0.702079
	0.622592	0.586537
	0.763986	0.449849
	0.785605	0.819213
	1.03232	0.540292
	0.611101	0.868668
	0.836373	0.761882
	1.00303	0.588737
	0.823554	0.793132
	0.678549	1.04225
	0.775556	0.715017
	0.89146	1.183
	0.948843	0.839819
	0.682533	0.61307
	0.807922	0.814946
	1.06707	0.883491
	0.921298	0.871396
	1.00248	0.653663
	0.800446	0.787892
	0.829764	0.811486
	0.811874	0.988786
	0.642093	0.743768
	0.865596	0.902317
	0.875026	0.634711
	0.879268	0.622308
	0.651693	0.676862
	0.695501	0.544798
	0.603371	0.685944
	0.774853	0.7302
	1.22358	0.557381
	0.908414	0.937295
	0.701637	1.04916
	0.889302	0.775281
	0.803291	0.346005
	0.825308	0.645962
	0.860733	0.670944
	0.861078	0.485865
	0.854335	0.834634
	0.714722	0.829135
	0.823758	0.597242
	0.891187	1.02602
	0.76569	1.09075
	0.740715	0.616345
	0.62272	0.816017
	0.727675	0.749709
	0.768028	0.735779
	0.69733	0.312598
	0.646838	0.818612
	0.695519	0.708428
	0.907119	1.02981
	0.750763	0.67574
	0.777734	0.862622
	0.590144	0.636633
	1.00095	1.02287
	0.883466	0.997111
	0.955754	0.655642
	0.764781	0.771267
	0.977736	1.19216
	1.16451	0.698061
	0.829311	0.66134
	0.947916	0.619429
	0.511191	1.02947
	0.79584	0.685174
	0.910249	0.530756
	0.684351	0.931884
	0.884033	0.791748
	1.04209	0.730404
	0.707132	0.57115
	0.646099	0.85617
	0.825045	0.797531
	0.68744	0.755591
	0.935833	0.975934
	0.894594	1.09522
	0.731892	0.583433
	0.480352	0.668984
	1.05543	0.835226
	0.804952	0.46323
	0.693309	0.717682
	0.605207	0.553922
	0.598334	0.473478
	0.721183	1.16787
	0.689853	0.471833
	0.447401	1.11708
	0.411497	0.937015
	0.794609	0.917167
	0.465981	1.19237
	0.475651	1.03474
	0.601247	0.635466
	0.490666	0.679131
	0.537062	0.943245
	0.811052	1.09175
	0.603846	0.747866
	0.84767	0.61493
	0.359588	0.603832
	0.560744	0.807447
	0.60896	0.914063
	0.770239	0.798565
	0.544815	0.832864
	0.981906	0.496028
	0.998221	0.67635
	1.02914	0.774494
	0.522788	0.964378
	1.07637	0.774416
	0.370034	1.00585
	0.794217	0.80712
	1.06989	0.709543
	1.05941	0.849889
	0.947508	0.906035
	1.21766	0.551275
	0.382943	0.749717
	0.63214	0.582078
	0.950448	0.449002
	0.785376	0.75172
	0.657299	0.687485
	0.751083	0.621704
	0.66449	1.03589
	0.756082	0.82159
	0.577993	0.824895
	0.685235	0.858046
	0.845202	1.13316
	1.12216	0.736903
	0.781283	0.641194
	0.828067	0.958753
	0.773006	0.69388
	0.808108	0.674111
	0.730505	0.725332
	0.76952	0.65442
	0.508022	0.659043
	0.669212	0.675023
	0.588526	0.644852
	0.8039	0.852734
	0.640483	0.826533
	0.705761	0.815746
	1.06665	0.698171
	0.534661	0.523798
	0.612488	0.695285
	0.711009	0.586224
	0.722649	0.838082
	0.743636	0.745488
	0.576554	0.634112
	0.570724	0.845896
	0.538644	0.750736
	0.57282	0.603979
	0.521735	0.780305
	0.633082	0.980213
	0.695844	0.613819
	0.622274	0.625537
	0.697521	0.702492
	0.727781	0.799795
	0.578023	0.73317
	0.540856	0.640331
	0.770491	0.60173
	1.1653	0.779017
	0.459807	0.800867
	0.525252	0.435327
	0.607612	0.660512
	0.53428	0.912963
	0.666662	0.883541
	0.875311	0.817569
	0.474117	1.0083
	0.928012	0.520796
	0.639399	0.661935
	0.56652	0.682583
	0.715228	0.773342
	0.685523	0.518
	0.588404	1.04833
	0.550643	0.632059
	0.995237	0.567146
	0.299114	0.857311
	0.66659	0.274622
	0.50816	0.725159
	0.615797	1.12757
	0.783618	0.79544
	0.469439	1.1419
	1.06907	0.769259
	0.556221	1.07678
	0.638063	0.83992
	0.760075	0.610234
	0.635816	0.898522
	1.03903	0.79398
	0.478936	0.761747
	0.491897	0.893621
	0.60302	0.928474
	0.68628	0.595476
	0.80227	0.803656
	1.09693	0.660059
	0.886104	0.67145
	1.13684	0.582245
	0.691344	0.649443
	0.851076	0.747074
	0.572041	0.80731
	0.617003	0.662853
	0.612852	0.835113
	0.612515	0.842341
	0.60577	0.604325
	0.621915	0.867904
	1.00278	1.13082
	0.824315	0.799814
	0.582939	0.655653
	0.637273	0.654532
	0.599138	0.752943
	0.583883	0.780369
	1.06052	0.824408
	0.6204	0.819894
	0.541375	0.649691
	0.663273	1.22772
	0.561725	0.534045
	0.887911	0.912943
	0.802702	0.692669
	0.630623	1.06182
	0.804092	0.996032
	0.683124	0.861477
	0.638648	0.647179
	0.573327	0.563779
	0.561743	0.674566
	0.540095	0.630084
	0.881772	0.607843
	0.491225	0.790925
	0.752982	0.768039
	0.668922	0.939448
	0.602005	0.733609
	0.920557	0.672058
	0.930737	0.690384
	0.693397	0.876673
	0.655129	1.06305
	0.629302	0.958898
	0.972358	0.735373
	0.63381	0.851834
	0.553091	0.734468
	0.698238	0.912516
	0.955218	0.762833
	0.665898	0.832752
	0.727426	1.01916
	0.875816	0.554877
	0.730161	0.683908
	0.764902	0.895514
	0.679544	0.5133
	0.793859	0.64125
	0.922945	0.557156
	0.885543	0.777516
	0.616157	0.764983
	0.402022	0.606127
	0.67928	0.825659
	0.580685	0.924995
	0.821171	1.06656
	0.742358	0.800074
	0.543147	0.59454
	1.01838	0.695
	0.997351	1.20521
	0.663995	0.981997
	0.688978	0.69556
	0.931144	0.96074
	0.352725	0.593348
	1.13572	0.777961
	0.825012	0.885805
	0.800424	0.971476
	0.515039	0.684705
	0.815818	0.670062
	0.654763	0.828212
	0.635198	1.04051
	0.619874	0.839915
	0.905461	0.728583
	1.19122	0.985436
	0.890028	0.818469
	0.664517	0.522946
	0.801066	0.668027
	0.616278	0.852962
	0.79767	0.470447
	0.805336	0.707975
	0.551534	0.523847
	0.600342	1.03691
	0.570798	1.05818
	0.724829	0.888758
	0.579038	0.838639
	0.937047	0.799435
	0.729862	0.899334
	0.814093	0.765667
	0.731063	1.14803
	0.808222	0.970213
	0.594989	0.689301
	0.651337	0.773308
	0.702318	0.595473
	0.571537	0.822504
	0.721718	0.984931
	0.56264	0.816623
	0.591878	0.776274
	0.740391	0.701896
	0.488501	0.580821
	0.651956	0.734355
	0.765901	1.09422
	0.793717	0.878747
	0.971176	1.1112
	0.498458	1.17068
	0.574952	0.796253
	0.555499	0.910633
	0.63993	1.09516
	0.813672	0.662276
	0.787087	0.79872
	0.524438	1.06525
	0.927849	0.797472
	0.622465	0.928533
	0.62128	1.14493
	0.932755	0.969917
	0.666052	0.731617
	0.581896	0.955112
	0.669967	0.930809
	0.539412	0.893636
	0.568972	0.67867
	0.591325	1.12781
	0.768144	0.800768
	0.641929	1.10265
	0.971287	0.78238
	0.811298	0.686338
	0.613981	0.666935
	0.818202	0.685603
	0.530835	0.934663
	0.849675	0.724339
	0.861037	0.955138
	0.554347	1.00278
	0.667336	1.19395
	0.838979	0.729057
	0.684192	0.66693
	0.790723	0.998437
	0.503925	0.899135
	1.05765	0.644635
	0.901644	0.836381
	0.96505	0.630976
	0.557572	0.312309
	0.82745	0.917475
	0.939478	1.03848
	0.850401	1.15514
	0.589093	0.868047
	0.578176	0.840994
	0.765552	0.816489
	1.20409	0.67311
	0.715082	0.859092
	0.722677	0.803267
	0.680892	0.664437
	0.560809	0.413185
	0.516368	0.788763
	0.884318	0.798099
	0.650901	0.622003
	0.538238	0.606307
	0.661215	0.838772
	0.682547	0.683913
	1.0775	0.666718
	0.548524	0.78173
	0.770199	0.693183
	0.321965	0.69934
	0.976728	1.17809
	0.981394	1.14326
	0.599206	1.11744
	0.784556	0.919676
	0.973975	0.994819
	0.970522	1.04128
	0.857557	0.74299
	1.16722	0.743008
	0.625993	0.579105
	0.654169	0.797226
	0.35101	0.902944
	1.16226	1.04396
	0.759874	0.94463
	0.867895	0.952292
	0.779591	0.705174
	0.783809	0.831442
	0.510532	0.564559
	0.577185	0.767236
	0.641611	0.746362
	0.795003	0.748956
	0.62033	0.810266
	0.745879	0.905054
	0.748106	0.656604
	0.848161	0.64214
	0.861303	1.02416
	0.925147	0.491379
	0.738539	0.925582
	0.692716	0.529493
	0.702141	0.796363
	0.851493	0.360899
	0.636328	0.595782
	0.685579	0.96082
	0.699215	0.648756
	0.692923	0.690446
	0.628624	0.518513
	0.813251	0.666386
	0.968334	0.610825
	0.687612	0.818969
	1.08289	0.86697
	0.791825	0.804689
	0.787341	0.658053
	0.667558	0.741377
	0.858545	0.590426
	0.666544	0.634972
	0.845031	0.643505
	0.614015	0.695153
	0.699034	0.637797
	0.77836	0.523353
	0.933591	0.649695
	0.689425	0.912166
	0.995286	0.611787
	0.829764	0.759702
	0.655659	1.03916
	0.636323	0.739259
	0.668346	0.616606
	0.765764	0.635955
	0.994213	0.703947
	0.580551	0.725279
	0.754755	0.650388
	0.681636	0.610541
	0.780986	0.578714
	0.625512	0.863786
	0.654068	0.616378
	0.592918	0.71495
	0.733858	0.64968
	0.623462	1.01327
	0.700861	0.644093
	0.917771	0.621344
	0.633244	0.846323
	0.924339	1.09031
	1.05672	0.608335
	0.901466	0.492193
	0.913808	0.74726
	0.573299	0.537312
	0.842538	0.804105
	0.77436	0.670304
	0.624429	0.891138
	0.684152	0.56239
	0.709224	0.644953
	0.639938	0.680456
	0.674295	0.44568
	1.22934	0.730577
	0.711198	0.703094
	0.705845	0.522446
	0.986863	0.571552
	0.703455	0.619092
	0.764373	0.657248
	1.12119	0.441024
	0.816105	0.445314
	1.19693	0.86768
	0.767225	0.869108
	0.760207	0.374682
	0.748209	0.626584
	0.851448	0.646748
	0.582954	0.770891
	0.422639	0.870405
	0.829371	1.12837
	0.906913
	0.912719
	1.01022
	0.687869
	0.812684
	0.91838
	0.639149
	0.425934
	1.07192
	0.700451
	0.86865
	0.845989
	0.988685
	0.900713
	0.769318
	0.934825
	0.702359
	0.597001
	0.844483
	1.05459
	0.722491
	1.03501
	0.636269
	1.12692
	0.742008
	0.63944
	0.566394
	0.791577
	1.05328
	0.638497
	1.14231
	0.718377
	0.623936
	0.784552
	0.79395
	0.834058
	0.641898
	0.750292
	0.949655
	0.639411
	0.844621
	0.611308
	0.628393
	0.956891
	0.748522
	0.749448
	0.575894
	1.17342
	1.23649
	0.819306
	0.560849
	0.863814
	0.806576
	0.724206
	0.6081
	0.762251
	0.665832
	0.800974
	0.850086
	0.829908
	0.773976
	0.587881
	0.722473
	0.898011
	0.981539
	0.743691
	0.806956
	0.739786
	0.74418
	0.857479
	0.652047
	0.982745
	0.605101
	0.508867
	0.669483
	0.780368
	0.993694
	0.820135
	0.623079
	0.751079
	0.720273
	0.784491
	0.945576
	0.869932
	0.80767
	0.741444
	0.831224
	0.934298
	0.79031
	0.851109
	0.779317
	0.792747
	0.962994
	0.767518
	0.741102
	0.739737
	0.760142
	0.834592
	0.610893
	0.605933
	0.482938
	0.59668
	1.07544
	0.617141
	1.11724
	1.15204
	0.740855
	1.17863
	1.01465
	0.780798
	0.848275
	1.02831
	0.786454
	0.878714
	0.755737
	0.895233
	0.627054
	0.616203
	0.813747
	0.774406
	0.776706
	1.22036
	0.623228
	0.495573
	0.635586
	0.719303
	0.672796
	0.922416
	0.823995
	0.596384
	0.687369
	0.761079
	0.695587
	0.779358
	0.634287
	0.594685
	0.619704
	0.656717
	0.560657
	1.23751
	0.654631
	0.741349
	0.795626
	0.706571
	0.849547
	0.659423
	0.774066
	0.648254
	0.829588
	0.781659
	0.743266
	0.629223
	1.04612
	0.898586
	0.665459
	0.708294
	1.14503
	0.677479
	0.791374
	0.931693
	0.741423
	0.781755
	0.938271
	0.768263
	0.966561
	0.939256
	0.774944
	0.639697
	0.852661
	0.504944
	0.993582
	0.834628
	0.820664
	0.513143
	0.627557
	0.613054
	0.348844
	0.881071
	0.885587
	0.599321
	0.560589
	0.893463
	0.940681
	0.646648
	1.04846
	0.985223
	0.502313
	0.699958
	0.75311
	0.761874
	0.782243
	1.20186
	0.710429
	0.716557
	0.948903
	0.601542
	1.10997
	1.15122
	0.652214
	0.56636
	1.02442
	0.678147
	0.74247
	0.709064
	0.713385
	0.711519
	0.986627
	0.930793
	1.05168
	0.863022
	0.775092
	0.777652
	0.641989
	0.882919
	0.677503
	0.685946
	0.765001
	0.902665
	0.720176
	0.846319
	0.893599
	0.769306
	1.0339
	0.842711
	0.705752
	0.746512
	1.04256
	0.806574
	0.685867
	0.704883
	0.67631
	0.736577
	0.889953
	0.666783
	0.817615
	0.928381
	0.884549
	0.746037
	0.715147
	1.14518
	0.97623
	0.690536
	0.692589
	1.1488
	1.10392
	0.919788
	1.08272
	0.900416
	1.19829
	0.498096
	0.513281
	0.807543
	0.5711
	1.1785
	0.614626
	0.508929
	0.752311
	1.11937
	0.782782
	0.614849
	1.0131
	0.975629
	0.446884
	0.953986
	0.634967
	0.65061
	0.600233
	0.727907
	0.79877
	1.11241
	0.469047
	0.585285
	1.05413
	0.438578
	0.775948
	0.623704
	0.775776
	0.71733
	0.590679
	0.718737
	0.587447
	0.654008
	0.736287
	0.666654
	0.697144
	0.625367
	1.02195
	0.908571
	0.493234
	0.562449
	0.502935
	0.952658
	0.66372
	1.06619
	0.811349
	0.557388
	0.615058
	0.967626
	0.479182
	0.799785
	0.457847
	0.482134
	0.41921
	0.50851
	0.885723
	0.575662
	0.727815
	0.83218
	0.579104
	1.05851
	0.527468
	0.508671
	0.852944
	0.469947
	0.935592
	0.454829
	0.869084
	0.726219
	1.08948
	0.86379
	0.584637
	0.654511
	0.596218
	0.734327
	0.728734
	0.646801
	0.723003
	0.777592
	0.759334
	0.963387
	0.684887
	0.67337
	0.554885
	1.18856
	1.06985
	0.594264
	0.720553
	0.582598
	0.724147
	0.588853
	0.589959
	0.649916
	0.59378
	0.453902
	1.03223
	0.66698
	0.782484
	0.800668
	0.879921
	0.657098
	0.680612
	0.918995
	1.01077
	0.821993
	0.46489
	0.580882
	0.632279
	0.557099
	0.6957
	0.795363
	0.488648
	0.660641
	0.67191
	0.452856
	0.534614
	0.621974
	0.938026
	1.18853
	0.829823
	0.665243
	0.518311
	1.15717
	0.632526
	0.636358
	1.22736
	0.532443
	0.628875
	0.520084
	1.19174
	0.57815
	0.672164
	0.944909
	0.877299
	1.12552
	1.11611
	0.575951
	0.54877
	0.62646
	1.02413
	0.55896
	0.762525
	0.839699
	1.10911
	0.886722
	0.547661
	0.921259
	0.913188
	0.511218
	0.643797
	0.90429
	0.862491
	0.333792
	0.683961
	0.747079
	0.616345
	0.725227
	0.836785
	0.714044
	0.737668
	1.13053
	0.746096
	0.529736
	0.610578
	0.531018
	0.761685
	0.716483
	0.886732
	0.553258
	0.696383
	0.744775
	0.52825
	0.611665
	0.454144
	0.835404
	0.65909
	0.59448
	0.435936
	0.755622
	0.598423
	1.02445
	0.903711
	0.462056
	1.06161
	0.635324
	0.612553
	0.68872
	0.676044
	0.629117
	0.852109
	0.705759
	0.607271
	0.449526
	0.809322
	0.762544
	0.651099
	0.599566
	0.606208
	0.655191
	0.753433
	0.648022
	0.727006
	0.834532
	0.591215
	0.643045
	0.494019
	0.817173
	0.619942
	0.872596
	0.522865
	0.578198
	0.598147
	0.945731
	1.23286
	0.874079
	0.771417
	0.600242
	0.926866
	0.779244
	0.781395
	0.619979
	0.599941
	0.395638
	0.658772
	0.969646
	0.65284
	0.574295
	0.748516
	0.616069
	0.79957
	0.484188
	0.847439
	0.631654
	0.887674
	1.16732
	0.744456
	0.73655
	0.581934
	0.829088
	0.555748
	1.12048
	0.828672
	0.716412
	0.777094
	0.698038
	0.679497
	0.88456
	0.847959
	0.846265
	0.66094
	0.533235
	1.09507
	0.865392
	0.629421
	0.597083
	0.632411
	0.617832
	0.793126
	0.576138
	0.854893
	0.935956
	0.675681
	0.801623
	0.54355
	0.659155
	0.557466
	0.686023
	0.625416
	0.64693
	0.932962
	0.672667
	0.641093
	0.996933
	0.773931
	0.96208
	0.739818
	0.712178
	0.467237
	0.607094
	0.704943
	0.606041
	0.738483
	0.831901
	0.46106
	0.79862
	0.742217
	1.15147
	1.0971
	1.12655
	0.829513
	0.385949
	0.3587
	0.616995
	0.421527
	0.496148
	1.22532
	1.15952
	0.622806
	0.866539
	1.01948
	0.612726
	0.834545
	0.82024
	0.585626
	0.587889
	0.732381
	0.449668
	0.505977
	0.60386
	0.670038
	0.65382
	1.09971
	0.840041
	0.570471
	0.56476
	0.572775
	0.785783
	0.605762
	0.817827
	0.701452
	0.505288
	0.720901
	1.03241
	0.666062
	0.606182
	0.824536
	0.719431
	0.661144
	0.625667
	0.767689
	0.617043
	0.886219
	0.764844
	0.630309
	0.837712
	0.652206
	0.737816
	0.535762
	0.840567
	0.716543
	0.89425
	0.726414
	0.796923
	1.05035
	0.578165
	0.871945
	0.554266
	0.614997
	0.598694
	0.719539
	0.606187
	0.686568
	0.688588
	0.971927
	0.674663
	0.591089
	0.799566
	0.773088
	0.718633
	0.903894
	0.726707
	0.831334
	0.528618
	0.857549
	0.684165
	0.6277
	0.782848
	0.607982
	0.699158
	0.74543
	0.862065
	0.693208
	0.695124
	0.805464
	0.724555
	0.856276
	0.918252
	0.563302
	0.871531
	0.85334
	0.895317
	0.661517
	1.03213
	0.589913
	0.804855
	0.624047
	0.468475
	1.02028
	0.976064
	1.02819
	0.545961
	0.82961
	0.658362
	0.698962
	0.758628
	0.678521
	0.678028
	0.887322
	0.626285
	1.22675
	0.687486
	0.64774
	0.700429
	1.02071
	0.613804
	0.575967
	0.825081
	0.816194
	0.698028
	0.718568
	0.77636
	0.732584
	0.690698
	0.834562
	0.705436
	0.664734
	0.707201
	0.266331
	0.634403
	0.769477
	0.8709
	0.806698
	0.72795
	0.762095
	0.671447
	0.70123
	0.597059
	0.640718
	0.700946
	0.958296
	0.71486
	0.672566
	0.659165
	0.732596
	1.04067
	0.786782
	0.778039
	0.861714
	0.644137
	0.791344
	0.588579
	0.833108
	0.841789
	0.907139
	0.669397
	0.695906
	0.659131
	0.948541
	0.53256
	0.645449
	0.767417
	0.634213
	0.768654
	0.713376
	0.265907
	0.914755
	0.877508
	0.765733
	0.791515
	0.647317
	0.927043
	0.736287
	0.786053
	1.05688
	0.973393
	0.756395
	0.86944
	0.66129
	0.909467
	0.595322
	0.625202
	1.04004
	0.70803
	0.704409
	0.758553
	0.849319
	0.657624
	0.484095
	0.406477
	0.422726
	0.59223
	0.820541
	0.780142
	0.732575
	0.90381
	0.794219
	0.935129
	0.837403
	0.631508
	0.982377
	0.559988
	0.948471
	0.596989
	0.739611
	0.636543
	0.97519
	0.878833
	0.72131
	0.625303
	0.885775
	0.773311
	0.796572
	0.96342
	1.03685
	1.09731
	0.7886
	0.771298
	0.941492
	0.719903
	1.00087
	0.788973
	0.716892
	0.692503
	0.582638
	0.801973
	0.858157
	0.633102
	0.796066
	0.622779
	0.642706
	0.978718
	0.778787
	0.888576
	0.643589
	0.673321
	0.723469
	0.71307
	0.413111
	0.303562
	0.639434
	0.801503
	0.638143
	0.705996
	0.806472
	0.768902
	0.727357
	0.752692
	0.850931
	0.799604
	0.835803
	0.697091
	0.871593
	0.991273
	0.937746
	1.20907
	0.631972
	0.67684
	0.854693
	0.617251
	0.930163
	0.573731
	0.712123
	0.637779
	0.696116
	1.18868
	0.827858
	0.855579
	0.676478
	0.661024
	0.763489
	0.628577
	0.723856
	0.606103
	0.7093
	0.88317
	0.949557
	0.677205
	0.932368
	0.730611
	0.927703
	0.75447
	0.89308
	0.678035
	0.715828
	0.651771
	0.666701
	0.617802
	0.504949
	0.833639
	0.583468
	0.685417
	1.23214
	0.618382
	0.866969
	0.609208
	1.23451

## Sheet: F4k
	WT-mCherry (+WT-emiRFP)																		WT-mCherry (+p53KO-emiRFP)																		WT-emiRFP (+WT-mCh)
DMSO		7473	5900	10730	7012	8837	8716	10830	14004	11603	10622	8413	11080	13425	10299	15062	13120	13534	2228	6498	3859	4365	3967	3232	3484	5376	2768	3826	1735	4317	3570	2008	2496	5005	4978	5675		4838	7126	5611	9015	5194	3206	4770	3664	2757	3676	3184	3060
ROCKi	8581	14581	10916	10931	10412	9757	4922	8877	11821	11528	11948	10404	12111	14631	13931	16740	11007	14912	3080		6001	8570	3257	6423	3199	4349	4256	4766	1434	4099	3248		2242	4315	3949	3795	4013	6634	5793	7040	6977	6720	2129	2930	3960	5910	3986	6952	5033
CytoD	3142		4382	8253	6181			3375	1841	4905	8792	6358	5097	6066	8150	5382	6493	6508	2196	2951	1379	2687	1895	1873	1935	1845	1059	3418	1349	2094	984	2735	2618	1314	2005	2230	3716		4150	6030	3560			938	1299	2380	2638	2478	2796
Blebbistatin	2216	6351	4488	7272	3830		3075	2492	2210	4651	5971	5625	6394	6207	6761	5215	4428	5580	666	6911	2380	3211	3506	4691	1485	1947	1338	2783	1864	3901	2021	2677	1330	1943	1779	1679	1705	1891	3208	2812	2909		1233	1740	741	1113	1700	1601	2964
[truncated: 23 more columns]

## Sheet: F4l
	WT-mCherry (+WT-emiRFP)																		WT-mCherry (+p53KO-emiRFP)
DMSO		0.935	0.738	1.343	0.878	1.106	0.815	1.012	1.309	1.085	0.993	0.786	0.869	1.053	0.808	1.181	1.029	1.061	0.279	0.813	0.483	0.546	0.496	0.404	0.326	0.503	0.259	0.358	0.162	0.404	0.28	0.157	0.196	0.392	0.39	0.445
ROCKi	0.79	1.342	1.005	1.006	0.958	0.898	0.496	0.895	1.192	1.162	1.205	1.049	0.872	1.053	1.003	1.205	0.793	1.074	0.284		0.552	0.789	0.3	0.591	0.323	0.439	0.429	0.481	0.145	0.413	0.234		0.161	0.311	0.284	0.273
CytoD	0.572		0.798	1.503	1.126			0.668	0.364	0.97	1.74	1.258	0.811	0.966	1.297	0.857	1.033	1.036	0.4	0.538	0.251	0.489	0.345	0.341	0.383	0.365	0.21	0.676	0.267	0.414	0.157	0.435	0.417	0.209	0.319	0.355
Blebbistatin	0.459	1.315	0.929	1.505	0.793		0.768	0.622	0.552	1.162	1.491	1.405	1.109	1.077	1.173	0.905	0.768	0.968	0.138	1.43	0.493	0.665	0.726	0.971	0.371	0.486	0.334	0.695	0.466	0.974	0.351	0.464	0.231	0.337	0.309	0.291

[truncated: 4 more sheets: F4m, F4n, F4o, F4p]
