# Supplementary material for: Mosaic gastruloids reveal a temporal restriction for developmental cell competition
Source: Nat Cell Biol. 2026 Apr 1;28(5):875–89. doi: 10.1038/s41556-026-01923-x (PMC13179131; doi:10.1038/s41556-026-01923-x)
Supplement: Supplementary file 8 — Statistical source data. [file 41556_2026_1923_MOESM8_ESM.xlsx]

## Sheet: F5a
	WT-mCherry (+WT)																								WT-mCherry (+p53KO)																								WT-emiRFP
ChIR	7251	9968	11070	10426	12263	8655	9961	12909	9349	8476	7457	10718	11765	11140	11509		9618	7732	8072	11223	16556	18389	21548	19434	7005	7303	4771	8837	4633	6721	9430	4806	7705	6599	7967	8244	3237	13758	8917	4677	4555	6970	2996	6317	8044	7496	6027	13505	3794
IWP-2	3368	3651	3271	3449	3177	3022	2767	3008	4033	3896	3437														1569	2364	1140	1148	1413	1207	695	680	1343	952	995														7237
XAV-939	3959	5259	6971	5250		3111	5964	5203	4981	7977	4919														1048	1583	1540	2699	652	506	1667		898	1860	1046														9921
	WT-mCherry (+WT)																								WT-mCherry (+p53KO)
ChIR	0.749	1.03	1.144	1.077	1.12	0.791	0.91	1.179	1.039	0.942	0.829	1.191	1.0256	0.9711	1.0033		1.0499	0.844	0.8811	1.2251	0.8722	0.9688	1.1352	1.0238	0.724	0.755	0.493	0.913	0.423	0.614	0.861	0.439	0.856	0.733	0.885	0.916	0.2822	1.1993	0.7773	0.4077	0.4972	0.7608	0.327	0.6895	0.4238	0.3949	0.3175	0.7115
IWP-2													0.9806	1.063	0.9523	1.0041	1.0613	1.0095	0.9243	1.0048	1.0645	1.0283	0.9072														0.4568	0.6883	0.3319	0.3342	0.472	0.4032	0.2322	0.2272	0.3545	0.2513	0.2626
XAV-939													0.7387	0.9812	1.3006	0.9795		0.6537	1.2531	1.0932	0.8359	1.3386	0.8255														0.1955	0.2953	0.2873	0.5036	0.137	0.1063	0.3503		0.1507	0.3121	0.1755
[truncated: 46 more columns]

## Sheet: F5b
	WT-mCherry (+WT)																								WT-mCherry (+p53KO)																								WT-emiRFP
BMP4	11710	14925	13458	15339	7268	18796	13063	15765	12846	16849	16183	15504													5853	2370	13090	2692	3031	2486	3262	9586	7091	12557	11134														18530
LDN	4940	5917	6673	7640	10974	9551	13467	10376	8255	7653	13927	10939													1405	990	950	367	864	1367	2714	2471	843	1080	3153	1695													5261
	WT-mCherry (+WT)																								WT-mCherry (+p53KO)
BMP4	0.845	1.077	0.971	1.107	0.53	1.37	0.952	1.149	0.837	1.098	1.055	1.01													0.422	0.171	0.945	0.194	0.221	0.181	0.238	0.699	0.462	0.818	0.726
LDN	0.785	0.94	1.06	1.214	0.989	0.861	1.214	0.935	0.81	0.751	1.366	1.073													0.223	0.157	0.151	0.058	0.078	0.123	0.245	0.223	0.083	0.106	0.309	0.166
[truncated: 23 more columns]

## Sheet: F5c
	WT-mCherry (+WT)																								WT-mCherry (+p53KO)																								WT-emiRFP
Activin A	14108	12496	16785	13389	11173	15021	8932	14167	13027	16487	18314	14361													2114	4727	2554	1165	3342	9515	5798	4202	6006	3888	4194	9575													16424
SB43	2401	4030	2951	4613	2030	3248	3005	3167	3144	2515	4846	5523													848	2839	1424	3516	573	907	460	972	746	1271	1106	626													3028
	WT-mCherry (+WT)																								WT-mCherry (+p53KO)
Activin A	0.994	0.88	1.183	0.943	0.907	1.219	0.725	1.15	0.838	1.06	1.178	0.924													0.149	0.333	0.18	0.082	0.271	0.772	0.47	0.341	0.386	0.25	0.27	0.616
SB43	0.686	1.152	0.843	1.318	0.709	1.135	1.05	1.106	0.785	0.628	1.209	1.378													0.242		0.407		0.2	0.317	0.161	0.34	0.186	0.317	0.276	0.156
[truncated: 23 more columns]

## Sheet: F5d
	WT-mCherry (+WT)																								WT-mCherry (+p53KO)																								WT-emiRFP
PD03	13361	11492	8822	9230	10882	9337	11776	9870	7719	9294	9900	8951													1208	3719	1314	2308	1944	1556	2821	4195	4464	1437	3221	14413													9300
FGF2	13946	10817	11558	16023	16250	12710	16878	19675	11660	13542	10690	11390													11446	2091	609	1756	3144	785	849	1265	1981	1412	2630	6046													15907
	WT-mCherry (+WT)																								WT-mCherry (+p53KO)
PD03	1.246	1.071	0.822	0.861	1.04	0.892	1.125	0.943	0.861	1.037	1.104	0.998													0.113	0.347	0.123	0.215	0.186	0.149	0.27	0.401	0.498	0.16	0.359
FGF2	1.066	0.827	0.883	1.224	0.992	0.776	1.031	1.201	0.986	1.146	0.904	0.964														0.16	0.047	0.134	0.192	0.048	0.052	0.077	0.168	0.119	0.222	0.511
[truncated: 23 more columns]

## Sheet: F5e
	WT-mCherry (+WT)																								WT-mCherry (+p53KO)
ChIR	0.749	1.03	1.144	1.077	1.12	0.791	0.91	1.179	1.039	0.942	0.829	1.191	1.0256	0.9711	1.0033		1.0499	0.844	0.8811	1.2251	0.8722	0.9688	1.1352	1.0238	0.724	0.755	0.493	0.913	0.423	0.614	0.861	0.439	0.856	0.733	0.885	0.916	0.2822	1.1993	0.7773	0.4077	0.4972	0.7608	0.327	0.6895	0.4238	0.3949	0.3175	0.7115
BMP4	0.845	1.077	0.971	1.107	0.53	1.37	0.952	1.149	0.837	1.098	1.055	1.01													0.422	0.171	0.945	0.194	0.221	0.181	0.238	0.699	0.462	0.818	0.726
IWP-2													0.9806	1.063	0.9523	1.0041	1.0613	1.0095	0.9243	1.0048	1.0645	1.0283	0.9072														0.4568	0.6883	0.3319	0.3342	0.472	0.4032	0.2322	0.2272	0.3545	0.2513	0.2626
Activin A	0.994	0.88	1.183	0.943	0.907	1.219	0.725	1.15	0.838	1.06	1.178	0.924													0.149	0.333	0.18	0.082	0.271	0.772	0.47	0.341	0.386	0.25	0.27	0.616
SB43	0.686	1.152	0.843	1.318	0.709	1.135	1.05	1.106	0.785	0.628	1.209	1.378													0.242		0.407		0.2	0.317	0.161	0.34	0.186	0.317	0.276	0.156
PD03	1.246	1.071	0.822	0.861	1.04	0.892	1.125	0.943	0.861	1.037	1.104	0.998													0.113	0.347	0.123	0.215	0.186	0.149	0.27	0.401	0.498	0.16	0.359
XAV-939													0.7387	0.9812	1.3006	0.9795		0.6537	1.2531	1.0932	0.8359	1.3386	0.8255														0.1955	0.2953	0.2873	0.5036	0.137	0.1063	0.3503		0.1507	0.3121	0.1755
DMSO Control	1.048	1.107	0.893	0.952	1.129	0.946	0.827	1.099	1.051	1.046	0.98	0.924													0.141	0.101	0.076	0.189	0.327	0.374	0.087	0.561	0.088	0.159	0.041	0.075
LDN	0.785	0.94	1.06	1.214	0.989	0.861	1.214	0.935	0.81	0.751	1.366	1.073													0.223	0.157	0.151	0.058	0.078	0.123	0.245	0.223	0.083	0.106	0.309	0.166
FGF2	1.066	0.827	0.883	1.224	0.992	0.776	1.031	1.201	0.986	1.146	0.904	0.964														0.16	0.047	0.134	0.192	0.048	0.052	0.077	0.168	0.119	0.222	0.511

## Sheet: F5g
	WT-mCherry (+WT)									WT-mCherry (+p53KO)
0h	95	109	107	77	109	100	128	105	130	116	122	106	96	85	111	126	120	96
48h	1568	1639	1617	1477	1983	1438	768	1099	1018	1335	1500	1226	1424		1562	654	820	1466
72h	3127	2832	3107	3489	3246	3476	2140	2779	2180	2272	1837	2414	2287	2864	2621	2143	2155	2576
96h	6838	7620	8688	7469	6149	5914	5111	3673	3438	3442	3366	2362	2124	4318	2937	2050	4741	3623
120h	23990	17903	20267	22880	19373	15022	10205	5019	10018	4472	3082	2548	3073	1568	1936	5552	7681	8689
144h	38774	47920	45603	37985	38580	35821	41521	33899	24556	1106	3392	7249	2808	1650	2204	6019	6232	7981
