# Supplementary material for: Mosaic gastruloids reveal a temporal restriction for developmental cell competition
Source: Nat Cell Biol. 2026 Apr 1;28(5):875–89. doi: 10.1038/s41556-026-01923-x (PMC13179131; doi:10.1038/s41556-026-01923-x)
Supplement: Supplementary file 9 — Statistical source data. [file 41556_2026_1923_MOESM9_ESM.xlsx]

## Sheet: F6d
	WT-mCherry (+WT)				WT-mCherry (+p53KO)				WT-emiRFP				p53KO-emiRFP
96h DMSO	5688	3022	13357	12669	7126	7974	12268	14618	5050	3022	13606	12524	13512	12129	16574	19438
96h CHIR	676	1123	1532	1532	770	1325	1624	1532	577	1159	1376	1246	1402	2017	2400	2156

## Sheet: F6h
ChIR
	WT-mCherry (+WT) (48h)												WT-emiRFP (x h)
+24h	5814	6711	6342	5733	7253	6883	6555	7638	7318	7348	7407	7025	3287	3492	3352	3266	4364	4818	5366	5436	5533	4412	4226	5482
+48h	3642	3255	4227	3708	4301	3142	2697	3354	3297	2161	3432	3471	2336	1709	1954	2095	1484	1566	1455	1615	2271	1278	1952	2031

## Sheet: F6i
DMSO
	WT-mCherry (+WT) (48h)												WT-emiRFP (x h)
+24h	5356	4467	4317	4644	7123	7792	8380	4682	3490	3498	3623	2050	2480	2866	3060	2485	5216	5027	4879	4616	1573	1899	1902	1039
+48h	3187	4248	3352	3896	3705	4128	4104	3918	1784	1526	1326	1625	3840	4342	4478	3626	4505	4309	4592	4209	762	1058	906	1111

## Sheet: F6j
CHIR
	WT-mCherry (+WT) (48h)												p53KO-emiRFP (x h)
+24h	1893	1718	1346	1577	1053	1222	1257	1269	1498	1454	1181	1303	13292	11464	14390	13949	9797	10768	11895	10485	17500	15849	15668	14522
+48h	1103	1647	1561	1812	708	1032	827	1304	1554	1468	1227	1987	5547	7046	6924	8212	4465	5561	4106	4551	7472	6543	6658	6834

## Sheet: F6k
ratio of WT-mCh cells in WT+WT vs WT+KO mosaics
	WT-mCherry (24h)																																				WT-mCherry (48h)
p53KO/WT (24h)																																					0.887	0.893	0.856	0.896	0.317	0.32	0.35	0.344	0.654	0.728	0.763	0.674
p53KO/WT (48h)	0.785	0.711	0.453	0.605	0.643	0.612	0.734	0.706	0.703	0.593	0.715	0.646	0.538	0.478	0.533	0.373	0.526	0.503	0.894	0.752	0.819	0.842	0.843	0.933													0.469	0.419	0.462	0.572	0.316	0.35	0.334	0.359	0.282	0.41	0.301	0.297	0.5
p53KO/WT (72h)																																					0.313	0.42	0.313	0.38	0.623	0.484	0.55	0.723	0.506	0.435	0.449	0.306
p53KO/WT (96h)																																					1.383	1.327	1.184	1.259	1.158	1.215	1.259	1.059	0.833	1.418	1.233	1.2
[truncated: 59 more columns]

## Sheet: F6l
	WT-mCherry 48h (+WT xh)																WT-mCherry 48h (+p53KO xh)
p53KO/WT-emiRFP (24h)	0.781	0.751	0.735	0.738	0.831	0.823	0.699	1.236	1.289	1.318	1.42	1.379	0.55	0.906	0.906	0.833	0.887	0.893	0.856	0.896	0.317	0.32	0.35	0.344	0.654	0.728	0.763	0.674
p53KO/WT-emiRFP (48h)	0.86	0.923	0.884	0.946	1.04	0.882	0.909	1.067	1.268	1.098	1.038	1.083	0.774	0.622	0.683	0.74	0.469	0.419	0.462	0.572	0.316	0.35	0.334	0.359	0.282	0.41	0.301	0.297
p53KO/WT-emiRFP (72h)	0.393	0.472	0.422	0.121	0.481		0.528	1.574	1.628	1.861	1.893	1.627	0.735	0.824	0.73	0.783	0.313	0.42	0.313	0.38	0.623	0.484	0.55	0.723	0.506	0.435	0.449	0.306
p53KO/WT-emiRFP (96h)	0.672	0.592	0.619	0.754	0.663	0.623		1.152	1.448	1.295	1.662	1.52	0.801	0.938		0.569	1.383	1.327	1.184	1.259	1.158	1.215	1.259	1.059	0.833	1.418	1.233	1.2

## Sheet: F6m
	WT-mCherry xh (+WT48h)																								WT-mCherry xh (+p53KO48h)
WT-mCherry (24h)	0.922	0.911	0.96	0.996	1.188	1.022	0.622	0.974	1.082	1.068	1.028	1.227	1.127	0.829	1.027	0.887	1.08	1.051	0.954	0.906	1.066	0.979	1.006	1.089	0.785	0.711	0.453	0.605	0.643	0.612	0.734	0.706	0.703	0.593	0.715	0.646	0.538	0.478	0.533	0.373	0.526	0.503	0.894	0.752	0.819	0.842	0.843	0.933
WT-mCherry (48h)	0.998	0.913	1.013	1.04	1.041	0.995	1.846	0.739	0.846	1.124	0.548	0.897	1.23	0.96	1.014	0.88	0.989	0.927	1.039	1.001	1.175	1.029	0.921	0.835	0.5	0.442	0.323	0.352	0.381	0.38	0.573	0.616	0.518	0.613	0.483	0.501	0.619	0.497	0.419	0.357	0.354	0.354	0.938	0.893	0.638	0.729	0.676	0.712
WT-mCherry (72h)	1.005	0.987	0.999	0.913	0.986	1.109	0.762	1.084	1.146	1.109	0.933	0.966							0.793	0.945	0.992	0.912	1.16	1.199	1.016	0.724	0.712	0.883	0.874	0.816	0.617	0.629	0.759	0.83	0.77	0.805							0.855	0.948	1.07	1.032	1.225	1.232
WT-mCherry (96h)	0.995	1.089	0.991	0.963	0.976	0.986	0.978	1.223	1.19	0.874	0.789	0.946							0.941	0.941	1.119	0.96	1.153	0.886	0.653	0.546	0.608	0.607	0.571	0.577	0.653	0.587	0.903	0.453	0.663	0.698							1.092	1.118	1.12	1.172	1.069	1.014

## Sheet: F6o
	WT-mCherry																																														BraKO
+WT-emiRFP	0.8463	1.338	1.1236	0.7059	0.9576	1.0285		0.9894	1.1145	1.1724	0.8413	0.9021	0.9801		0.9427	0.9503	0.9721	0.9512	1.0287	1.155	0.66	0.95	0.91	0.78	0.92	1.2	0.53	0.59	0.55	0.98	0.71	1.27	0.99	0.87	1.05	0.99	1.02	0.86	0.69	0.72	1	1.47	1.64	1.92	1.73	1.73	0.9431	0.9355	1.1719
+p53KO-emiRFP	0.0712	0.1072		0.0258	0.0692	0.0217			0.3301	0.3607	0.1911	0.3013	0.2534		0.1791	0.4038	0.4898	0.0408	0.2964	0.3546	0.71	0.73	0.39	0.37	0.56	0.36	0.19	0.22	0.3	0.32	0.29	0.94	0.36	0.19	0.29	1.22	0.79	0.42	0.41	0.62	0.27	0.56	0.72	0.67	0.54	0.54	0.6021	0.8282	0.7063
[truncated: 85 more columns]
