# Supplementary material for: Mosaic gastruloids reveal a temporal restriction for developmental cell competition
Source: Nat Cell Biol. 2026 Apr 1;28(5):875–89. doi: 10.1038/s41556-026-01923-x (PMC13179131; doi:10.1038/s41556-026-01923-x)
Supplement: Supplementary file 10 — Statistical source data. [file 41556_2026_1923_MOESM10_ESM.xlsx]

## Sheet: F7b
2i medium
	WT-mCherry (+WT)									WT-mCherry (+p53KO)
0h	108	99	82	97	105	104	139	121	123	98	117	125	113	107	116	99	120	120
48h	1048	1279	1387	1074	970	1128	1026	1061	1140	1112	1160	1018	1419	1470	1588		741	984
72h	2982	3421	2868	3761	4089	3708	3498	2673	3112	2436	3012	3010	3475	3738	4139		3287	2046
96h	6937	6000	7806	10955	11209	12092	8105	8081	9587	6784	6447	5541	11252	14151	11516	7809	8230	9328
120h	17849	18908	18939	31402	27835	23095	19810	18238	20098	10653	15656	14639	22071	23959	24321	20463	24089	25288
144h	31770	30963	30021	51614	40765	31367	46024	46745	34928	27378	26013	24529	44947	41415	34518	31312	40042	33879

## Sheet: F7h
EpiGastruloids
	WT-mCherry (+WT)																							WT-emiRFP
0h	56.87						45						51.1	52.5	51	54	52.5	45.83	43.93	46.3	44.5	44.77	47.42	43.13						55						48.9	47.5	49	46	47.5	54.17	56.07	53.7	55.5	55.23	52.58
24h	52.14	54.64	51.77				55.5	57.5	53.8				56.5	58.6	54.8	52.9	56.5	50.43	50	50.75	50.53	49.45	47.97	47.86	45.36	48.23				43.9	42	45.7				43.5	41.4	45.2	47.1	43.5	49.57	50	49.25	49.47	50.55	52.03
48h	62.41	61.9	60.1				58.2	62.4	59.8	59	58.1	56.5	61.4	61.3	56.4	61.3	64.5	55.88	59.99	58.9	65	59.71	55.19	37.59	38.1	39.9				40.8	37.1	39.1	39.6	39.2	42.8	38.6	38.7	43.6	38.7	35.5	44.12	40.01	41.1	35	40.29	44.81
72h	61.92	56.51	61.24				50.9	61.9	56.5	55.8	58.3	61.6	61.5	70.9	61	67.1	61.3	69.91	70.12	64.36	61.39	63.37	69.62	38.08	43.49	38.76				46.8	36.7	42.3	42.9	40.5	37	38.5	29.1	39	32.9	38.7	30.09	29.88	35.64	38.61	36.63	30.38
96h	71.53	64.76	73.75				68.6	75.7	72.9	74.4	68	71	70.3	67	64.7	69.6	74.2	73.56	74.51	67.63	69.36	72.89	75.02	28.47	35.24	26.25				30.3	23.1	23.1	22.3	28.4	26.2	29.7	33	35.3	30.4	25.8	26.44	25.49	32.37	30.64	27.11	24.98
120h	84.53	86.38	83.41	79.79	86.4	84.46	81.8	81.5	83.2	81.5	82.4	79.6	71.9	77	75	82.8	81.5	76.51	80.86	80.35	86.36	84.88	82.99	15.47	13.62	16.59	20.21	13.6	15.54	14.7	14.8	14.9	15.5	14	15.1	28.1	23	25	17.2	18.5	23.49	19.14	19.65	13.64	15.12	17.01
144h							81.8	85	87.3	85.3	86.9	89.9	83.9	89.8	76.7	74	77.8	83.42	82.39	78.6	82.14	86.11	89.88							11.8	8.6	6.4	9.5	8.2	5.8	16.1	10.2	23.3	26	22.2	16.58	17.61	21.4	17.86	13.89	10.12

## Sheet: F7j
EpiGastruloids
	WT-mCherry (+p53KO)																							p53KO-emiRFP
0h	87.75						92.7						85.6	84.5	87.2	86.6	87	81.77	85.79	85.14	84.36	82.25	82.85	12.25						6.8						14.4	15.5	12.8	13.4	13	18.23	14.21	14.86	15.64	17.75	17.15
24h	84.67	77.26	77.05				91.2	90.1	89.9				80.6	79.8	85.1	85.4	86.2	83.6	79.39	76.8	81.49	81.81	78.18	15.33	22.74	22.95				8.2	9	9				19.4	20.2	14.9	14.6	13.8	16.4	20.61	23.2	18.51	18.19	21.82
48h	71.54	77.91	66.8				81.1	84.2		83.6	91.1	91.2	72.3	67.3	73.6	73.5	78.1	72.44	74.05	74.27	74.17	74.31	70.45	28.46	22.09	33.2				17.9	14.4		14.6	8.5	6.7	27.7	32.7	26.4	26.5	21.9	27.56	25.95	25.73	25.83	25.69	29.55
72h	77.99	67.17	61.88				86.7	81.2	79.2	87.6	82.7	84.7	54	52.8	65.9	52.8	57.8	67.86	75.13	58.86	73.32	61.37	55.72	22.01	32.83	38.12				11.8	17	18.3	9	12.7	12.4	46	47.2	34.1	47.2	42.2	32.14	24.87	41.14	26.68	38.63	44.28
96h	62.23	62.17	53.38				84.4	71.6	72	81.4	82.6	78.4	50.2	48.4	45.4	34.8	57.1	54.53	53.09	52.72	49.19	58.58	51.25	37.77	37.83	46.62				13.5	26.9	25	17.7	14.4	18.5	49.8	51.6	54.6	65.2	42.9	45.47	46.91	47.28	50.81	41.42	48.75
120h	47.58	54.75	61.57	58.99	57.92	65.58	76.3	66.6	70.4	77	73	69.5	49.1	32.8	39.8	49.4	46.6	40.31	39.39	44.29	40.97	48.99	45.87	52.42	45.25	38.43	41.01	42.08	34.42	20.6	30.9	27.2	19.9	23.6	25.1	50.9	67.2	60.2	50.6	53.4	59.69	60.61	55.71	59.03	51.01	54.13
144h							71.7	74.1	72	72.7	65.1	77.7	47.5	45.1	37.1	53.2	54.4	43.3	46.55		40.54	49.29	52.11							24.9	22.4	20.9	23.1	31.3	16.7	52.5	54.9	62.9	46.8	45.6	56.7	53.45		59.46	50.71	47.89

## Sheet: F7k
EpiGastruloids
	WT-mCherry (+WT)																		WT-mCherry (+p53KO)
0h	321	311	330	351	315		313	329	332	360	347	340	780	378	332	361	325	330	320	317	280	335	321		332	344	338	383	366	343	372	401	338	333	336	368
24h	1150	1194	1202	1157	1118		940	991	984	1050	849	921	1123	971	1065	1232	1161	1039	1168	856	1170	1008	1070		887	936	1003	920	1048	1039	1213	1374	1070	1128	1179	1113
48h	3902	4604	4051	4588	4083		3971	4517	3705	4362	3934	3618	4125	3372	2493	3206	3067	3410	3728	3913	4607	4221	3674		3349	3348	3931	4302	3667	3825	2848	3121	3361	2941	3202	3658
72h	6929	11018	10782	13055	9814		13277	11615	11668	10950	11208	12080	13671	10897	11912	10251	12785	11298	7099	9007	11125	9172	8368		11005	10599	9362	11822	10067	9562	6179	8542	6775	7476	9079	8066
96h	24807	22558	17922	22572	27948		35377	30101	28376	28838	32421	31715	26445	27457	25177	27494	23582	24700	16835	18172	19984	15240	24266		22340	22754	21606	23784	24283	25563	16606	16683	12684	20632	14526	22120
120h	29386	37514	35467	51527	44491		45464	46295	49182	52135	50977	51023	54739	44480	42213	43762	46932	45762	31319	24720	27446	30215	34570		31277	29937	35493	32785	39304	37994	25371	22716	20156	23692	27747	20427
144h	46205	50105	65563	66301	65083		88359	82714	83599	93927	88553	100799	69504	60162	60340	60494	62723	70442	44373	37980	28176	39516	45517		49095	60368		51664	72442	75297	23820	19386	18596	25870	40091	45422

## Sheet: F7l
	WT-mCherry (+WT)	WT-mCherry (+p53)
	58.3	64
	48.2	46.9
	43.3	52.6
