# Supplementary material for: Mosaic gastruloids reveal a temporal restriction for developmental cell competition
Source: Nat Cell Biol. 2026 Apr 1;28(5):875–89. doi: 10.1038/s41556-026-01923-x (PMC13179131; doi:10.1038/s41556-026-01923-x)
Supplement: Supplementary file 11 — Statistical source data. [file 41556_2026_1923_MOESM11_ESM.xlsx]

## Sheet: F8b
		OsTIR-p53degron	OsTIR-parentCtrl
	0 nM	1	1
	0.1 nM	0.97019	0.910756
	1 nM	0.742887	0.876788
	10 nM	0.512699	0.81829
	100 nM	0.206335	0.720074
	1000 nM	0.245211	0.957966

## Sheet: F8c
	WT-mCherry (+WT-emiRFP)																		WT-mCherry (+p53KO-emiRFP)																		WT-mCherry (+OsTIR-p53degron)
Control	14581	12952	12772	10837	13910	17682		15292	13063	14391	14663	12097	11779	12628	13244	11665	14558	8725	5677	8095	6203	6990	5696	7191	3930	7049	4840	4259	5275	4945	8824	11191	6829	6360	3416	8239	9212	10045	13684	12601	15913	12305	12895	11630	8334	6445	8223	9805	5394
5-Ph-IAA	18033	16482	14434	9708	15354	14422		14070	9991	14911	15831	12360	14825	16184	18323	13910	15180	14757	1986	9082	13949	4827	7000	8662	5805	4083	6042	5420	6777	5667	3026	8558	5916	2396	7355	2123	3044	2078	4040	1722	3716	9964	1384	2586	2741	1935	1484	878	3393
[truncated: 58 more columns]

## Sheet: F8d
	WT-mCherry (+WT-emiRFP)																		WT-mCherry (+p53KO-emiRFP)																		WT-mCherry (+OsTIR-p53degron)
Control	1.057	0.939	0.926	0.786	1.009	1.282		1.1	0.94	1.035	1.055	0.87	0.973	1.044	1.095	0.964	1.203	0.721	0.855	1.219	0.934	1.052	0.858	1.083	0.778	1.396	0.958	0.843	1.045	0.979	1.18	1.497	0.913	0.851	0.457	1.102	0.749	0.817	1.113	1.025	1.294	1.001	1.35	1.217	0.872	0.674	0.861	1.026	0.857
5-Ph-IAA	1.308	1.195	1.047	0.704	1.113	1.046		1.012	0.719	1.073	1.139	0.889	1.225	1.338	1.514	1.15	1.255	1.22	0.299	1.367	2.1	0.727	1.054	1.304	1.15	0.809	1.197	1.073	1.342	1.122	0.405	1.145	0.791	0.32	0.984	0.284	0.248	0.169	0.329	0.14	0.302	0.811	0.145	0.271	0.287	0.203	0.155	0.092	0.539
[truncated: 5 more columns]

## Sheet: F8f
		OsTIR-p53degron	OsTIR-parentCtrl
	0 h	1	1
	15 mins	0.609056	0.922738
	30 mins	0.600875	1.00484
	1 h	0.432351	1.09474
	2 h	0.439703	1.11909
	24 h	0.376451	1.16064

## Sheet: F8g
	0h	24h	48h	72h	96h	120h
	0.20693	0.22173	0.64825	0.70075	0.64749	1.07249
	0.27896	0.35083	0.26186	0.68274	0.48268	0.91943
	0.21395	0.2344	0.13795	0.76957	1.4488	0.92767
	0.40638	0.21654	0.30978	0.93514	0.85304	1.13933
	0.1845	0.17244	0.45842	0.60079	0.94094	0.81703
	0.15474	0.16405	0.34992	0.55227	1.33756	1.12437
	0.09619	0.26973	0.47684	0.61641	1.44362	0.62255
	0.26277	0.56484	0.27014	1.33638	0.65857	1.77147
	0.14653	0.25172	0.21529	0.21529	1.11822	0.73388
	0.19483	0.34341	0.40603	0.87223	1.35644	1.04045
	0.21448	0.13507	0.38761	0.52473	0.88451	0.81697
	0.15021	0.49198	0.21079	0.23412	1.45713	1.01467
	0.21721	0.44797	0.34251		0.89063	0.73243
	0.6185	0.65624	0.30841	0.95569	1.49583	0.67898
	0.12143	0.66495	0.62745	1.12502	1.12743	1.46245
	0.15529	0.31953	0.34275	0.82556	0.83427	1.19758
	0.31905	0.22786	0.33574	0.71937	0.96464	0.86571
	0.14562	0.35993	0.40395	0.73872		1.06285

## Sheet: F8i
		WT-mCherry			WT-mCherry +5-Ph-IAA (48-72h)			OsTIR-p53degron untreated			OsTIR-p53degron 5-Ph-IAA (48-72h)
	48h	167.949	245.979	184.997	167.949	245.979	184.997	158.223	211.729	192.142	158.223	211.729	192.142
	72h	205.562	225.137	223.42	240.764	245.059	219.277	191.751	173.221	203.12	65.2801	61.8799	53.59
	96h	73.2139	96.5247		129.513	106.103		74.2221	91.7826		81.2421	66.5907
		WT-mCherry			WT-mCherry +5-Ph-IAA (48-72h)			OsTIR-p53degron untreated			OsTIR-p53degron 5-Ph-IAA (48-72h)
	48h	0.841254	1.2321	0.926643	0.841254	1.2321	0.926643	0.844464	1.13004	1.0255	0.844464	1.13004	1.0255
	72h	0.942774	1.03255	1.02467	1.10422	1.12392	1.00568	1.01261	0.914751	1.07264	0.344734	0.326778	0.283001
	96h	0.862667	1.13733		1.52603	1.25019		0.894217	1.10578		0.978793	0.802275

## Sheet: F8k
	WT-mCherry (+OsTIR-parent control)																								WT-mCherry (+OsTIR-p53degron)
untreated	0.8078	1.02	1.4148	1.2704	0.3861	1.101	0.953	0.98	1.054	0.904	1.109		0.963	0.626	1.073	0.893	1.279	1.165	1.36057	0.77496	1.2788	1.11422	0.566817	0.904636	0.664	0.866	0.694	1.407	1.264	0.957	0.617	0.708	0.839	0.774	0.939	0.447	1.08	1.042	0.975	1.063	0.984	0.686		0.571153	0.807998	0.674812	1.05682	1.05579
48-72h	0.7161	1.035	0.6935	0.8604	1.2983	1.3967	0.856	1.074	0.946	1.003	1.054	1.066	0.876	1.071	0.517	1.083	0.777	1.676	1.05761	1.11088	1.3409	1.40647	0.744828	0.33931	0.871	1.075	0.722	0.743	1.232	1.118	0.297	0.346	0.595	0.305	0.497	0.205	1.204	0.622	0.606	0.596	0.755	0.412	0.40382	0.453899	0.810822	0.323607	0.421432	0.61496
48-96h	0.9151	0.8508	1.1889	0.783	1.2396	1.0225	1.074	0.851	1.189	0.911	0.924	1.05	0.752	1.144	1.049	0.759	0.856	1.44	0.89395	0.913318	0.936773	0.878313	1.09456	1.28309	0.424	0.761	0.421	0.729	0.777	0.431	0.151	0.181	0.215	0.162	0.209	0.196	0.325	0.372	0.552	0.523	0.491	0.436	0.247164	0.298694	0.272218	0.2875	0.509255	0.309
72-96h	0.44	0.9851	1.396	1.184	1.0878	0.9073	1.125	0.802	1.004	0.992	0.988	1.089	0.717	0.728	1.036	1.025	1.456	1.039	0.871312	1.0182	1.22606	0.984216		0.900213	0.555	0.816	0.911	1.4	0.868	1.187		0.29	0.481	0.373	0.342	0.597	0.963	0.523	0.974	0.86	0.72	1.152	0.746022	0.530378	0.523073	0.659955	0.516086	0.892749
