# Supplementary material for: Mosaic gastruloids reveal a temporal restriction for developmental cell competition
Source: Nat Cell Biol. 2026 Apr 1;28(5):875–89. doi: 10.1038/s41556-026-01923-x (PMC13179131; doi:10.1038/s41556-026-01923-x)
Supplement: Supplementary file 12 — Statistical source data. [file 41556_2026_1923_MOESM12_ESM.xlsx]

## Sheet: EDF1e
	WT-mCherry				WT-emiRFP
naïve pluripotent	n1	n2	n3	n4	n1	n2	n3	n4
p0	47	48.1	47.8	50	52.5	51.6	51.2	50
p1	40.1	39.4	41.8	41	58.5	58.9	56.4	58.7
p2	35.6	33.8	38.2	35.9	63.1	62.8	60.9	64
p3	28.6	29.6	32.7	29.3	70.2	69.4	66.2	70.6
p4	23.9	24.3	28.3	25.2	75	73.9	69.6	74.8
	WT-mCherry				p53KO-emiRFP
naïve pluripotent	n1	n2	n3	n4	n1	n2	n3	n4
p0	46.9		46.1	50	52.4		52.7	50
p1	32.1	37.1	42.7	48.4	65.9	61.2	55.6	51.4
p2	29.4	34.1	37	42.4	69.3	61.4	61.6	57.4
p3	24.5	32.3	31.6	34.4	74.3	66	67.1	65.5
p4	21.1	27	26.8	30	77.1	70.4	71.1	69.8

## Sheet: EDF1f
	WT-mCherry (+WT)				WT-mCherry (+p53KO)
naïve pluripotent	n1	n2	n3	n4	n1	n2	n3	n4
p0	47	48.1	47.8	50	46.9		46.1	50
p1	40.1	39.4	41.8	41	32.1	37.1	42.7	48.4
p2	35.6	33.8	38.2	35.9	29.4	34.1	37	42.4
p3	28.6	29.6	32.7	29.3	24.5	32.3	31.6	34.4
p4	23.9	24.3	28.3	25.2	21.1	27	26.8	30

## Sheet: EDF1h
40k cells
	WT-mCherry (+WT)			WT-emiRFP (+WT)			WT-mCherry (+p53KO)			p53KO-emiRFP (+WT)
	n1	n2	n3	n1	n2	n3	n1	n2	n3	n1	n2	n3
24h	40755.8	41441.4	32156.4	38144.2	48079.2	33422.4	35782.1	40333	37317.8	29317.9	35690.9	43201.6
48h	250743	169776	242011	246257	222831	295911	239051	180206	218290	241949	196040	306132
72h	838788	520030	604920	891212	805980	807980	653518	481120	446340	876482	756400	838500
96h	1.22077e+06	1061250	933800	1.63923e+06	1760260	1357000	968661	875080	692300	1.81134e+06	1718720	1598500
120h	1.5982e+06	1453600	1453320	2.1818e+06	2484550	2194660	1.28034e+06	1091740	907200	2.42966e+06	2247700	2233350
144h	2.18542e+06	1384140	1872000	3.07458e+06	2510220	2789280	1.68279e+06	1131690	988160	3.20721e+06	2424030	2825520
10k cells
	WT-mCherry (+WT)			WT-emiRFP (+WT)			WT-mCherry (+p53KO)			p53KO-emiRFP (+WT)
	n1	n2	n3	n1	n2	n3	n1	n2	n3	n1	n2	n3
24h	8199.1	9922	8478	8500.9	12012	9468	8255.4	15428.9	9273.4	6144.6	12271.1	10586.8
48h	46557.1	54432	45780	50242.9	71442	59220	82663.3	37278	54530	84336.7	48136.5	78337
72h	199551	214608	282200	232449	310866	380472	240196	191828	262080	274804	283696	409248
96h	563702	548700	481280	796298	995100	794880	553568	536400	400980	976432	946150	822870
120h	1.01774e+06	1001560	980880	1.37226e+06	1903840	1691080	1.09359e+06	832800	729290	1.83641e+06	1540800	1593720
144h	1812695	1158840	1235430	2457305	2300280	2087910	1.37667e+06	1309630	828120	2.47333e+06	2366980	1833120
2.5 k cells
	WT-mCherry (+WT)			WT-emiRFP (+WT)			WT-mCherry (+p53KO)			p53KO-emiRFP (+WT)
	n1	n2	n3	n1	n2	n3	n1	n2	n3	n1	n2	n3
24h	1524.3	3047.64	2501.25	1615.7	3485.82	3220	1987.6	3871.68	2869.25	1672.4	2648.7	2869.25
48h	10418.6	8991	14314	10481.4	13186.8	19550	15049.9	10307.5	14824	13750.1	11370.8	19006
72h	46982	32626.3	76591	58018	56184.8	114218	48139.3	46368	57440	58860.7	65520	102400
96h	173830	167464	209723	218170	316052	313277	176557	140868	176800	257443	222768	366656
120h	580462	475960	551310	789538	979660	855870	469357	404700	445500	770643	727320	901800
144h	984331	803040	1032240	1.36567e+06	1579790	1719480	874605	891470	708500	1.33539e+06	1484190	1467140

## Sheet: EDF1i
SUM
	WT+WT (40k)			WT+p53KO (40k)			WT+WT (10k)			WT+p53KO (10k)			WT+WT (2.5k)			WT+p53KO (2.5k)
	n1	n2	n3	n1	n2	n3	n1	n2	n3	n1	n2	n3
24h	78900	89520.6	65578.8	65100	76023.9	80519.4	16700	21934	17946	14400	27700	19860.2	3140	6533.5	5721.3	3660	6520.4	5738.5
48h	497000	392607	537922	481000	376246	524422	96800	125874	105000	167000	85414.5	132867	20900	22177.8	33864	28800	21678.3	33830
72h	1730000	1326010	1412900	1530000	1237520	1284840	432000	525474	662672	515000	475524	671328	105000	88811.1	190809	107000	111888	159840
96h	2860000	2821510	2290800	2780000	2593800	2290800	1360000	1543800	1276160	1530000	1482550	1223850	392000	483516	523000	434000	363636	543456
120h	3780000	3938150	3647980	3710000	3339440	3140550	2390000	2905400	2671960	2930000	2373600	2323010	1370000	1455620	1407180	1240000	1132020	1347300
144h	5260000	3894360	4661280	4890000	3555720	3813680	4270000	3459120	3323340	3850000	3676610	2661240	2350000	2382830	2751720	2210000	2375660	2175640

## Sheet: EDF1j
40k cells
	WT-mCherry (+WT)				WT-emiRFP (+WT)				WT-mCherry (+p53KO)				p53KO-emiRFP (+WT)
	n1	n2	n3	n4	n1	n2	n3	n4	n1	n2	n3	n4	n1	n2	n3	n4
24h	110630	59058	68689	48090	119370	93789	80311	56805	84348	59290	49872.9	58347.8	57652	61589	39027.1	40853.4
48h	279501	162255	293075	313782	336882	272745	323308	335916	224825	191744	209430	270156	165784	256256	180180	207886
72h	642510	482500	816560	884660	560230	763750	906520	891780	682440	431520	732110	709560	723330	806000	1052520	747520
96h	750720	706920	928760	956450	622380	1006200	1232560	886150	545700	358380	634550	587240	1147500	1448000	1947680	1526400
120h	1031700	1287000	1144710	1517400	760200	1435500	1206330	1166400	371950	326600	323440	344430	1771600	2504880	2780340	2317560
144h	1504140	1687340	1234880	1879150	1042320	1803830	1012420	1047250	357555	308750	165760	247260	2588580	4436500	2413880	2913230
10k cells
	WT-mCherry (+WT)				WT-emiRFP (+WT)				WT-mCherry (+p53KO)				p53KO-emiRFP (+WT)
	n1	n2	n3	n4	n1	n2	n3	n4	n1	n2	n3	n4	n1	n2	n3	n4
24h	26656	14885.2	12816	10669	27744	24875	15984	12831	31776.6	14357	12498.2	24774.4	18423.4	14943	8380.9	14386.4
48h	48178	32832	45012	67479.5	60822	52668	51788	72379.5	69597	42074	56712	53219.6	41403	54426	45288	38288.8
72h	250500	150421	276759	327352	248000	267741	295668	335984	271136	128100	251940	318068	185032	237534	257550	287718
96h	391886	515280	717200	761110	361566	621300	906280	544960	327600	340600	548240	391000	709280	966780	988680	754400
120h	609700	1004920	817180	1037880	678600	913740	990080	814680	317900	569800	382470	451500	1544620	2012430	1442040	1692050
144h		1447040	977680	1380860		1229440	1024140	858800		604350	380640	359800		3325900	1688960	2199920
2.5 k cells
	WT-mCherry (+WT)				WT-emiRFP (+WT)				WT-mCherry (+p53KO)				p53KO-emiRFP (+WT)
	n1	n2	n3	n4	n1	n2	n3	n4	n1	n2	n3	n4	n1	n2	n3	n4
24h	4067.82	1836	2785	2411	4302.18	3389	3445	2809	4187	2699	4294	3206	1962	2531	4059	2024
48h	9133.3	3337	7869	17239	11766.7	6063	10413	19325	10271	6864	8840	22655	6413	9836	6560	13908
72h	60112	27013	44238	49616	75208	50387	52466	62160	50000	33700	39112	67850	26780	66200	31417	50032
96h	105108	115062	144236	117675	121752	138176	192090	106200	77832	65450	97875	212325	105616	172312	126900	232887
120h		284480	477662	426132		269360	509374	366282		167054	363860	354900		654984	763880	689850
144h		481338	998350	1013800		349206	1045500	826950	646800	371910	581080	662310	2423960	1917300	1402950	1556540

## Sheet: EDF1k
SUM
	WT+WT (40k)				WT+p53KO (40k)				WT+WT (10k)				WT+p53KO (10k)				WT+WT (2.5k)				WT+p53KO (2.5k)
	n1	n2	n2	n4	n1	n2	n2	n4	n1	n2	n2	n4	n1	n2	n2	n4	n1	n2	n2	n4	n1	n2	n2	n4
24h	230000	152847	149000	105000	142000	120879	88900	99400	54400	39760.2	28800	23500	50200	29300	20879.1	39200	8370	5225	6230	5230	6149	5230	8353	5230
48h	616383	435000	616383	651000	390609	448000	389610	479000	109000	85500	96800	139999	111000	96500	102000	91600	20900	9400	18282	36600	16684	16700	15400	36600
72h	1202740	1246250	1723080	1780000	1405770	1237520	1784630	1460000	498500	418162	572427	664000	456168	365634	509490	607000	135320	77400	96704	112000	76780	99900	70529	118000
96h	1373100	1713120	2161320	1850000	1693200	1806380	2582230	2120000	753452	1136580	1623480	1310000	1036880	1307380	1536920	1150000	226860	253238	336326	225000	183448	237762	224775	447000
120h	1791900	2722500	2351040	2700000	2143550	2831480	3103780	2670000	1288300	1918660	1807260	1860000	1862520	2582230	1824510	2150000		553840	987036	798000		822038	1127740	1050000
144h	2546460	3491170	2247300	2950000	2946135	4745250	2579640	3170000		2676480	2001820	2260000		3930250	2069600	2570000		830544	2043850	1850000	3070760	2289210	1984030	2230000

## Sheet: EDF1m
	WT-mCherry (+WT)			WT-emiRFP (+WT)			WT-mCherry (+p53KO)			p53KO-emiRFP (+WT)
	n1	n2	n3	n1	n2	n3	n1	n2	n3	n1	n2	n3
0h	6705	9100	9220	8295	10900	10760	8190	9180	10800	6810	10800	9180
72h	239370	425860	664420	352538	644140	725580	188405	372516	635910	229345	465645	591630
144h	1565622	4375872	28427724	2679048	5865312	32072304	697747	4.76271e+06	11300256	2.03031e+06	9.0672e+06	27858270
216h	3.17744e+07	173931667	4.85416e+07	42918093	242832134	4.62528e+07	4.74632e+06	8.11966e+07	405033742	27412425	224520784	1127000000
288h	578242244	1786013544	601800825	615821928	2389795900	610345664	137585189	1339235719	3154335018	884036176	5225000000	6974000000

## Sheet: EDF1o
	Naïve Pluripotency					Naïve Pluripotency
	WT-mCherry (+WT)					WT-mCherry (+KO)
time point	n1	n2	n3	n4		n1	n2	n3	n4
48 h	9400	10700	12100	12900		16100	15400	13600	15800
96 h	86000	122500	117700	121100		89000	103000	115400	114800
144 h	329000	322000	330800	278000		328800	312600	431400	264000
	Primed Pluripotency					Primed Pluripotency
	WT-mCherry (+WT)					WT-mCherry (+KO)
	n1	n2	n3	n4		n1	n2	n3	n4
48 h	5180	12400	12900	16000		9600	13900	10400	12600
96 h	69000	132300	127800	160200		97000	154000	159000	162900
144 h	149300	151300	181100	260000		190600	159000	194300	230000
