# Supplementary material for: Mosaic gastruloids reveal a temporal restriction for developmental cell competition
Source: Nat Cell Biol. 2026 Apr 1;28(5):875–89. doi: 10.1038/s41556-026-01923-x (PMC13179131; doi:10.1038/s41556-026-01923-x)
Supplement: Supplementary file 13 — Statistical source data. [file 41556_2026_1923_MOESM13_ESM.xlsx]

## Sheet: EDF2c
	WT-mCherry	WT-emiRFP	mosaic WT+WT
	649778	344116	675385
	680489	353570	512564
	601228	478515	527894
	594282	394177	555375
	564060	412642	516908
	685533	440115	635222
	678528	336890	556969
	655549	352217	523483
	760450	443822	571803
	559848	346607	622563
	637284	426096	560517
	396776	347591	720034
	644494	340019	649185
	510538	447593	503894
	551415	403160	623963
	658796	392708	584259
	607814	355500	592984
	592581	436439	668605
	629078	473425	655070
	493908	486332	599762
	641351	408219	578979
	635408	318708	596051
	653946	511296	627662
	564629	554365	651518
	700846	412136	601622
	635635	434645	397177
	656820	469902	552734
	665577	459148	636836
	633240	418901	516044
	677057	322005	553768
	736963	499964	799605
	660110	390103	616409
	780526	505810	387135
	726719	420679	548148
	688142	446926	579325
	699112	464519	538578
	646538	488768	710093
	666301	435986	559396
	704981	528157	509577
	709918	461600	641213
	738528	508233	551817
	693091	457048	693913
	728664	525212	591702
	735356	427389	606012
	769738	476523	811164
	766438	475948	685519
	657198	391882	651783
	709251	458325	664463
	832311	508549	589354
	761514	538684	600266
	794706	500265	688843
	814647	552586	553099
	772332	508043	671977
	746923	572953	658401
	744199	564781	634162
	876245	603301	631389
	746271	604012	647528
	835456	543768	627872
	792682	525345	645839
	869161	517089	676382
	837605	436472	555705
	863430	506319	687869
	769590	526480	700718
	808961	534164	575106
	863107	561978	629191
	863710	555556	649114
	867505	586683	698265
	910406	535709	565445
	789574	490875	640319
	818313	572891	601873
	822934	642597	652509
	727678	610107	665597
		498503	669893
		484027	609214
		597159	606926
		547557	733936
		661766	830423
		470216	688443
			723299
			673791
			692737
			668389
			722376
			753579
			694071
			783194
			726673
			719893
			718860
			711000
			728989
			622473
			710652
			673761
			737889
			697268
			650463
			787690
			674375
			684556
			688994
			809019
			673960
			657459
			735767
			705780
			698208
			731279
			713924
			624264
			743052

## Sheet: EDF2d
	WT-mCherry	WT-emiRFP	mosaic WT+WT
	2.10592	1.91878	1.79997
	1.84838	2.5085	1.94561
	2.21025	1.63126	2.12617
	2.35019	2.0231	2.4457
	2.40734	1.57412	2.23363
	1.60782	2.03829	1.93832
	1.75657	1.75447	2.68061
	1.79098	2.15709	2.48115
	2.00238	1.78974	1.96224
	2.09947	2.14509	1.7711
	1.82657	2.20782	1.55997
	1.85387	2.12994	1.7526
	1.35437	1.98083	2.48201
	2.27616	1.47914	1.56753
	2.07281	2.09549	1.86728
	2.08101	1.93065	1.1286
	1.74515	1.61106	1.79522
	2.33853	1.82704	2.10299
	2.53581	2.18283	2.10618
	2.27296	2.04831	1.91766
	1.7572	1.73893	2.14463
	2.38258	2.21405	2.35175
	2.09181	2.16358	2.11254
	1.66799	1.74094	2.0373
	2.4719	1.7581	1.27746
	2.21491	1.73299	2.48902
	1.99507	2.20544	1.60799
	2.41383	2.03057	2.54124
	2.36232	2.25085	1.92959
	2.26438	1.91032	1.23155
	2.40582	2.07439	1.49657
	2.34032	2.0302	1.10453
	2.21616	1.55362	2.26985
	1.41439	1.74719	2.0235
	2.5606	1.60795	1.95836
	2.12384	1.89955	2.45258
	2.05802	1.39138	1.82543
	2.79487	1.83741	1.61229
	1.8397	1.12363	1.1494
	2.23978	1.90366	2.12852
	1.58117	1.47341	2.13488
	2.22161	2.13672	2.33424
	2.27611	1.94906	1.87191
	2.39825	1.5232	2.12976
	2.00991	1.38729	1.79704
	1.87191	1.82251	1.52574
	2.2471	1.4713	1.64964
	2.40956	1.90059	1.78147
	1.63946	1.72816	1.8823
	1.69179	1.7132	1.79592
	2.3809	1.94678	2.14907
	1.22792	2.07914	1.82924
	1.28577	1.95581	2.13562
	1.76059	1.50977	2.16465
	1.67483	1.77161	1.83294
	2.1248	2.08705	1.13775
	1.5331	2.0979	2.37696
	1.13744	1.48387	2.1724
	1.14247	1.97539	1.94144
	1.79707	1.82346	1.9415
	1.27573	1.45132	1.68226
	1.28991	2.43916	2.22522
	1.76247	2.1719	1.71863
	1.35077	1.56245	1.84801
	1.09264	2.38062	2.15705
	1.10272	2.05851	1.37731
	1.10876	2.1953	1.83198
	1.62597	1.44275	1.03862
	1.43311	1.36248	2.61472
	1.22131	2.02238	2.0163
	1.27223	1.09451	1.30926
	1.82889	1.74099	1.34944
	1.76898	1.55459	1.99166
		1.80555	1.85125
		1.50271	1.82427
		2.21678	1.59456
		1.66876	1.97978
		1.65838	2.28701
			2.39079
			1.89709
			1.94955
			2.21851
			1.96325
			1.6767
			1.51408
			2.04169
			1.04548
			2.139
			1.78006
			1.4825
			1.13753
			1.57361
			1.18603
			1.94401
			1.12444
			1.19104
			1.54672
			1.68694
			1.88685
			1.78193
			1.41996
			1.21738
			1.79916
			1.01755
			1.24888
			1.94664
			2.16518
			1.09848
			1.56162
			2.33589
			2.24975
			1.29744

## Sheet: EDF2e
proportion
	single axis			multi-axes			not elongated
	n1	n2	n3	n1	n2	n3	n1	n2	n3
WT-mCherry	0.92	0.782609	0.375	0.08	0.217391	0.583333	0	0	0.0416667
WT-emiRFP	1	0.708333	0.72	0	0.25	0.2	0	0.0416667	0.08
mosaic WT+WT	0.8	0.75	0.648649	0.2	0.194444	0.351351	0	0.0555556	0

## Sheet: EDF2f
	WT-mCherry	p53KO-emiRFP	mosaic WT+KO
	649778	758658	697131
	680489	791180	894480
	601228	739774	693036
	594282	624988	945532
	564060	756047	706767
	685533	752939	700822
	678528	713646	782184
	655549	810014	631130
	760450	870436	906292
	559848	882788	803599
	637284	664926	889110
	396776	639868	766048
	644494	521324	817839
	510538	787502	802835
	551415	706111	797763
	658796	952817	722765
	607814	926231	828020
	592581	754358	740225
	629078	744641	804943
	493908	807080	874222
	641351	737895	964078
	635408	735587	863957
	653946	943503	832631
	564629	1.07376e+06	842191
	700846	943473	704676
	635635	899108	923434
	656820	1.11317e+06	927448
	665577	990251	773605
	633240	1.00645e+06	603364
	677057	999151	803799
	736963	917616	891891
	660110	788512	711782
	780526	837230	802201
	726719	866632	395723
	688142	923231	587727
	699112	853454	713383
	646538	1.01778e+06	832127
	666301	794971	752030
	704981	1.01232e+06	830680
	709918	923216	628627
	738528	904690	869514
	693091	812811	674222
	728664	753323	607498
	735356	949885	749316
	769738	1.03038e+06	624142
	766438	569224	862375
	657198	929631	762474
	709251	851182	653364
	832311	901303	792451
	761514	780330	928862
	794706	638251	943357
	814647	681417	922116
	772332	616175	816361
	746923	736897	827770
	744199	836130	856607
	876245	876714	842040
	746271	561216	851310
	835456	737126	751687
	792682	809483	971908
	869161	686673	926107
	837605	825820	903472
	863430	749228	952042
	769590	831809	899117
	808961	665136	846692
	863107	804749	825698
	863710	580493	916012
	867505	870175	773505
	910406	791542	941315
	789574		924033
	818313		888215
	822934		671566
	727678		721091
			954057
			915616
			690230
			820228
			907700
			670945
			815174
			874967
			803799
			734713
			905903
			939283
			886195
			824393
			866126
			903002
			868735
			710785
			900047
			748996
			879721
			909937
			719960
			768793
			955227
			871599
			837295
			929498
			727486
			862045
			886441
			805216
			778546
			794225
			849902
			762842

## Sheet: EDF2g
	WT-mCherry	p53KO-emiRFP	mosaic WT+KO
	2.10592	1.7649	1.63472
	1.84838	2.15995	1.77643
	2.21025	2.2773	2.44008
	2.35019	1.09365	1.6517
	2.40734	1.12445	2.05753
	1.60782	1.62534	1.8636
	1.75657	1.16086	1.97686
	1.79098	2.12439	1.2963
	2.00238	1.79484	1.79334
	2.09947	1.61328	1.73673
	1.82657	1.20961	1.33217
	1.85387	1.66726	2.04406
	1.35437	2.13447	1.26146
	2.27616	1.45061	1.16619
	2.07281	1.3028	1.69875
	2.08101	1.40679	1.97335
	1.74515	1.59863	2.04762
	2.33853	1.05832	2.11672
	2.53581	1.89027	1.2369
	2.27296	1.82491	1.38644
	1.7572	1.50821	2.00403
	2.38258	2.31629	1.84195
	2.09181	1.49186	1.59486
	1.66799	1.59147	1.94445
	2.4719	2.07815	1.57323
	2.21491	1.39128	1.6977
	1.99507	1.10748	1.58498
	2.41383	1.50506	2.30455
	2.36232	1.09668	1.42383
	2.26438	1.29606	1.82017
	2.40582	1.9854	2.04879
	2.34032	1.59631	1.45502
	2.21616	1.09523	1.58371
	1.41439	2.23162	1.24829
	2.5606	1.42195	1.24893
	2.12384	1.29808	2.03025
	2.05802	1.66208	2.03246
	2.79487	1.38233	1.49322
	1.8397	1.97421	1.63054
	2.23978	1.05496	1.43334
	1.58117	1.39791	1.46329
	2.22161	2.34506	1.43352
	2.27611	2.88914	2.12833
	2.39825	2.06871	1.49984
	2.00991	1.49198	2.35046
	1.87191	1.0264	1.61019
	2.2471	1.0638	1.90395
	2.40956	1.28824	2.41961
	1.63946	1.05153	1.71953
	1.69179	1.49179	1.82163
	2.3809	1.30745	2.02986
	1.22792	1.29195	2.06586
	1.28577	1.12945	2.05847
	1.76059	1.08105	1.58242
	1.67483	1.33462	1.2716
	2.1248	1.23834	1.89135
	1.5331	1.34274	2.00773
	1.13744	1.14644	2.06654
	1.14247	1.13391	1.74555
	1.79707	1.13161	1.60636
	1.27573	1.44008	2.0086
	1.28991	1.1837	1.26918
	1.76247	1.17285	1.95786
	1.35077	1.47701	1.53049
	1.09264	1.49413	1.13431
	1.10272	1.24726	1.92881
	1.10876	1.06117	1.84409
	1.62597	1.18808	1.52596
	1.43311	1.10436	1.29591
	1.22131		1.9148
	1.27223		1.7012
	1.82889		1.23125
	1.76898		1.1848
			2.08332
			1.90997
			1.99325
			1.33635
			1.61366
			1.25728
			1.21704
			1.44023
			1.48034
			1.15098
			1.5356
			1.0347
			1.42992
			1.247
			1.18824
			1.59178
			1.20025
			1.04353
			1.10767
			1.94209
			1.35884
			1.35257
			1.81662
			1.927
			1.66161
			1.52107
			1.22338
			1.7839
			1.09812
			1.11719
			1.18061
			1.3651
			1.30614
			1.07171
			1.85716

## Sheet: EDF2h
proportion
	single axis			multi-axes			not elongated
	n1	n2	n3	n1	n2	n3	n1	n2	n3
WT-mCherry	0.92	0.782609	0.375	0.08	0.217391	0.583333	0	0	0.0416667
p53KO-emiRFP	0.666667	0.458333	0.26087	0.238095	0.458333	0.434783	0.0952381	0.0833333	0.304348
mosaic WT+p53KO	0.666667	0.694444	0.2	0.214286	0.25	0.766667	0.119048	0.0555556	0.0333333

## Sheet: EDF2i
E-cadherin
	WT-mCherry+WT-emiRFP	WT-mCherry+p53KO-emiRFP
	0.521339	0.464434
	0.736235	0.57875
	1.12776	0.558963
	1.14755	0.537944
	0.776931	0.639919
	1.21048	1.0594
	0.572	0.667376
	1.24834	0.597751
	0.924879	0.337465
	1.73449	1.09638
	0.839576	0.878614
	0.865907	1.42785
	1.05001	0.861973
	1.49301	1.41514
	1.13639	0.703236
	0.94291	1.19533
	0.735469	0.5305
	0.623321	1.1172
	1.25926	0.971677
	1.49997	1.95188
	0.476616	1.07881
	0.961883	3.4511
	0.710868	0.993209
	1.76751	1.45076
	1.08165	1.91709
	0.433188	0.7994
	1.40998	1.04149
	1.4367	0.51005
	1.15805	2.17927
	1.14233	0.800601
	0.615275	2.07126
	1.0515	0.783094
	0.638149	0.672551
	0.670496	1.13908
	0.668782	1.81016
	1.51279	0.607307
	0.751761	0.285546
	0.97641	0.618781
	1.15065	0.961878
	0.971645	0.701563
	0.632186	0.424165
	0.697132	0.714383
	0.857569	0.565336
	0.903327	1.488
	1.50839	0.520102
	1.06274	0.628124
	0.909616	1.12267
	0.857971	0.607217
	1.27279	0.710179
	1.20294	0.498011
	0.567817	0.630037
	1.80606	0.363236
	0.955788	0.495112
	0.885119	0.931258
	0.84852	1.41823
	1.39989	0.548263
	0.721316	1.11385
	0.817216	0.674186
	0.481075	0.568146
	0.588441	0.838097
	1.3494	0.498993
	1.90165	0.584071
	0.787431	0.67872
	0.976482	0.481984
	0.628592	1.05641
	0.367421	0.594094
	1.38524	1.03158
	0.725923	0.645842
	0.48266	1.0354
	2.37525	0.845495
	0.945754	1.49954
	0.61702	1.87417
	1.22363	0.621691
	1.66051	1.3661
	1.77031	0.365752
	0.540193	0.563752
	0.675533	0.902503
	0.608798	0.590227
	0.970276	1.53645
		1.14442
		1.34867

## Sheet: EDF2j
FoxA2
	WT-mCherry+WT-emiRFP	WT-mCherry+p53KO-emiRFP
	1.27577	0.670404
	0.734155	0.531506
	0.393932	0.680334
	0.817524	1.96313
	0.961987	0.759431
	1.0026	0.642448
	0.766133	2.55463
	0.581022	1.5529
	0.254122	0.824546
	3.00447	0.666394
	1.89329	0.360883
	0.314991	0.854052
	0.348616	0.283097
	0.308935	0.832549
	0.245198	2.24675
	0.345475	0.873994
	0.763071	0.672519
	0.521575	0.196316
	0.15306	2.13247
	0.358648	1.20467
	3.15225	0.957284
	1.23976	0.427244
	0.286378	0.213155
	0.252198	0.258029
	0.123278	1.64273
	2.36212	0.371604
	1.15796	0.302086
	0.64331	1.1701
	1.74013	0.303662
	0.173238	1.16649
	0.294138	0.640487
	0.568087	0.268597
	0.930599	0.243042
	0.616757	2.32992
	0.854152	0.367112
	1.59515	0.357941
	0.499845	0.50318
	3.22929	0.234231
	3.47536	0.360883
	0.880303	0.854052
	2.00801	0.283097
	0.87311	0.832549
	1.86507	2.24675
	0.0522368	0.873994
	0.580833	0.672519
	1.79239	0.196316
	0.21602	2.13247
	2.52502	1.20467
	1.43737	0.957284
	0.329563	0.427244
	0.301548	0.213155
	0.815716	0.258029
	0.430389	1.64273
	2.08973	0.371604
	0.658148	0.302086
	1.63976	1.1701
	1.42467	0.303662
	1.27044	1.16649
	0.357749	0.640487
	1.70707	0.268597
	1.43756	0.243042
	0.376892	2.32992
	0.420732	0.367112
	1.34267	0.357941
	1.09856	0.50318
	1.95323	0.234231
	1.04163	0.27403
	0.442545	2.10993
	1.72516	0.455275
	0.920052	0.949045
	0.332203	0.663198
	1.04557	0.622551
	0.603897	0.479544
	2.13346	1.08893
	1.08216	0.587674
	0.260742	0.433625
	0.636597	0.893889
	0.385662	0.431979
	0.266962	0.471237
	2.85039	0.428263
	0.714709	1.19507
	0.846717	0.290176
	0.217988	0.279816
	2.22732	0.272963
	1.24428	0.746707
	0.709033	0.98129
	0.501216	3.51743
	1.26392	2.29051
	1.42808	1.06303
	1.08712	0.538879
	1.54813	0.161568
	0.498046	1.17597
	0.540034	0.388904
	1.7443	2.30619
	0.0859507	0.447594
	0.379751	0.368068
	1.57185	0.234243
	1.70167	0.853066
	0.587402	0.474725
	0.41696	0.592546
	1.432	1.23439
	0.162635	0.811414
	0.344901	0.302232
	1.63972	0.572647
	0.255878	0.494613
		0.731345
		1.93872
		0.402561
		0.784376
		0.257398
		0.0794567
		0.144632
		0.551267
		0.44341
		0.955884
		0.605773
		0.658739
		0.656355
		1.88696
		0.276248
		0.354926
		0.247621

## Sheet: EDF2k
	WT-mCh (+KO)	KO-emiRFP (+WT)	WT-mCh (+WT)	WT-emiRFP (+WT)
	9972	6748	11007	12048
	11280	7785	14820	14148
	9861	7087	11024	13192

## Sheet: EDF2l
	WT-mCh (+KO)	KO-emiRFP (+WT)	WT-mCh (+WT)	WT-emiRFP (+WT)
	8548.16	12989.9	9589.6	7387.7
	7563.28	11584.2	6250.56	5185.07
	9701.42	13881.1	9468.11	7129.51

[truncated: 2 more sheets: EDF2m, EDF2n]
