# Supplementary material for: Mosaic gastruloids reveal a temporal restriction for developmental cell competition
Source: Nat Cell Biol. 2026 Apr 1;28(5):875–89. doi: 10.1038/s41556-026-01923-x (PMC13179131; doi:10.1038/s41556-026-01923-x)
Supplement: Supplementary file 14 — Statistical source data. [file 41556_2026_1923_MOESM14_ESM.xlsx]

## Sheet: EDF3b
	WTmCh(+KO) vs WTmCh(+WT)	WTmCh(+KO) vs WTemi(+WT)	p53KO(+WT) vs WTmCh(+KO)	p53KO(+WT) vs WTmCh(+WT)	p53KO(+WT) vs WTemi(+WT)	WTmCh(+WT) vs WTemi(+WT)
48h	0	120	781	829	467	206
72h	6	91	1180	1167	787	160
96h	51	197	1113	1057	978	63
120h	229	472	2059	2873	3327	53
144h	787	469	5161	3554	5558	698
