# Supplementary material for: Mosaic gastruloids reveal a temporal restriction for developmental cell competition
Source: Nat Cell Biol. 2026 Apr 1;28(5):875–89. doi: 10.1038/s41556-026-01923-x (PMC13179131; doi:10.1038/s41556-026-01923-x)
Supplement: Supplementary file 15 — Statistical source data. [file 41556_2026_1923_MOESM15_ESM.xlsx]

## Sheet: EDF4b
	See Figure 2i

## Sheet: EDF4d
%	WT-mCherry (150)												WT-emiRFP (150)
0h	50.82	46.53	46.05	43.49	54.36	46.92	51.25	50.29	46.25	53.95	53.82	52.29	49.18	53.47	53.95	56.51	45.64	53.08	48.75	49.71	53.75	46.05	46.18	47.71
24h	47.89	52.38	54.91	50.74	59.46	61.75	54.78	60.66		51.88	54.31	59.73	52.11	47.62	45.09	49.26	40.54	38.25	45.22	39.34		48.12	45.69	40.27
48h	46.25	52.39	45.45	57.78	48.44	58.44	60.05	59.6	59.56	54.77	51.34	51.33	53.75	47.61	54.55	42.22	51.56	41.56	39.95	40.4	40.44	45.23	48.66	48.67
72h	48.88	63.46	55.53	63.14	59.47	52.66	55.26	57.84	55.3	52.33	49.44	50.84	51.12	36.54	44.47	36.86	40.53	47.34	44.74	42.16	44.7	47.67	50.56	49.16
96h	61.02	56.59	57.32	67.36	62.82	73.91	71.89	61.56	49.64		61.52	62.34	38.98	43.41	42.68	32.64	37.18	26.09	28.11	38.44	50.36		38.48	37.66
120h	57.53	62.97	61.12	66.21	68.18	80.92	75.93	74.41	74.47	67.4	68.99	76.07	42.47	37.03	38.88	33.79	31.82	19.08	24.07	25.59	25.53	32.6	31.01	23.93
144h	72.21	66.62	76.7	74.76	70.33	72.3	73.06	69.96	79.37	72.72	70.24	66.58	27.79	33.38	23.3	25.24	29.67	27.7	26.94	30.04	20.63	27.28	29.76	33.42
%	WT-mCherry (150)												p53KO-emiRFP (25)
0h	84.23	80.48	83.26	81.85	87.33	82.86	86.13	83.98	85.43	83.56	82.61	83.94	15.77	19.52	16.74	18.15	12.67	17.14	13.87	16.02	14.57	16.44	17.39	16.06
24h	96.55	80.77	80.87	81.34	86.45	88.69	82.25	86.07	88.94	86.34		85.45	3.448	19.23	19.13	18.66	13.55	11.31	17.75	13.93	11.06	13.66		14.55
48h	76.12	73.08	64.94	66.81	68.63	72.74	73.07	76.41	86.79	78.06	66.6	85.99	23.88	26.92	35.06	33.19	31.37	27.26	26.93	23.59	13.21	21.94	33.4	14.01
72h	42.58	44.09	40.44	40.89	42.65	42.95	52.36	55	44.77	39.74	43.58	39.28	57.42	55.91	59.56	59.11	57.35	57.05	47.64	45	55.23	60.26	56.42	60.72
96h	16.01	23.79	10.71	6.995	18.44	18.02	20.15	23.43	22.8	23.32	15.31	14.56	83.99	76.21	89.29	93.01	81.56	81.98	79.85	76.57	77.2	76.68	84.69	85.44
120h	25.17	4.932	5.078	7.751	12.69	19.58	14.07	15.86	14.47	14.45	23.35	14.77	74.83	95.07	94.92	92.25	87.31	80.42	85.93	84.14	85.53	85.55	76.65	85.23
144h	4.465	8.283	5.281	6.691	16.67	12.25	14.33	8.504	17.86	10.1	8.918	15.31	95.53	91.72	94.72	93.31	83.33	87.75	85.67	91.5	82.14	89.9	91.08	84.69
%	WT-mCherry (150)												p53KO-emiRFP (25)
0h	72.88	69	71.37	71.64	78.99	80.89	76.89	76	73.08	75.49	73.81	71.21	27.12	31	28.63	28.36	21.01	19.11	23.11	24	26.92	24.51	26.19	28.79
24h	70.07	81.97	71.84	73.02	85.43	74.85	83.59	80.94	77.78	74.86	79.83	72.84	29.93	18.03	28.16	26.98	14.57	25.15	16.41	19.06	22.22	25.14	20.17	27.16
48h	45.26	62.03	55.66	50.29	79.29	68.12	55.07	56.72	69.65	61.06	74.16	65.06	54.74	37.97	44.34	49.71	20.71	31.88	44.93	43.28	30.35	38.94	25.84	34.94
72h	28.8	25.99	25.39	20.29	27.72	24.32	27.37	22.23	34.4	34.06	26.68	23.67	71.2	74.01	74.61	79.71	72.28	75.68	72.63	77.77	65.6	65.94	73.32	76.33
96h	8.48	6.205	10.72	6.177	8.061	8.901	6.108	8.216	13.88	15.34	10.86	8.895	91.52	93.79	89.28	93.82	91.94	91.1	93.89	91.78	86.12	84.66	89.14	91.11
120h	5.412	4.663	6.484	4.119	2.049	8.511			8.822	5.964	5.959	6.31	94.59	95.34	93.52	95.88	97.95	91.49			91.18	94.04	94.04	93.69
144h	4.063	2.466	3.014	1.68	3.555	5.647	3.098	2.842	12.96	5.662	4.858	3.187	95.94	97.53	96.99	98.32	96.44	94.35	96.9	97.16	87.04	94.34	95.14	96.81

## Sheet: EDF4e
	WT-mCherry (+WT)												WT-mCherry (+25 p53KO)												WT-mCherry (+50 p53KO)												WT-mCherry (alone)
0h	187	181	163	167	187	175	184	174	154	191	183	194	203	169	184	212	193	203	205	194	170	188	171	183	223	187	167	192	188	182	163	171	171	191	186	188	212	238	167	241
24h	489	562	554	621	462	778	728	666		675	611	537	28	147	1188	558	568	651	658	661	619	531	2	646	646	600	551	536	651	625	647	620	35	530	578	480	631	563	559	499
48h	425	1043	888	1207	777	1430	1356	1537	922	1268	1325	1446	1160	934	578	946	1444	1668	1669	1833	1459	1053	953	1670	558	856	895	597	1443	1784	1249	1337	1122	1159	1779	1050	728	1689	1469	1181
72h	565	1561	1216	1016	2464	1850	2060	1980	2670	2742	2196	2330	720	921	709	812	2097	1869	2416	2870	2107	1892	1908	2075	544	831	968	527	1855	1713	1909	1201	879	1029	1685	1320	170	1877	2261	2531
96h	2909	3240	3741	3760	4666	5360	5813	4334	3590		3524	5514	1358	2397	1194	857	2542	2544	2257	3044	2609	2504	2055	2101	1095	928	1391	912	1121	1404	1010	1621	1385	1542	1474	1182	3880	4911	5138	4274
120h	1100	7431	7230	8210	5227	11406	11332	9253	9383	8878	11263	12913	2991	1418	1633	2373	3812	5403	3499	5007	3058	4671	5705	4178	1399	1515	1969	1461	674	2371			2335	2257	2407	2677	8554	12391	11066	11558
144h	6381	9229	12098	9565	8082	11042	10536	13214	11270	12992	13015	13037	1323	3391	1693	2121	4702	4268	4415	3546	4604	3739	2885	5658	1275	1051	1295	703	1097	2325	1778	1808	4983	2266	1958	1553	9060	10397	15771	13622

## Sheet: EDF4f
	WT-mCherry (+WT)												WT-mCherry (+25 p53KO)												WT-mCherry (+50 p53KO)
0h	187	181	163	167	187	175	184	174	154	191	183	194	203	169	184	212	193	203	205	194	170	188	171	183	223	187	167	192	188	182	163	171	171	191	186	188
24h	489	562	554	621	462	778	728	666		675	611	537	28	147	1188	558	568	651	658	661	619	531	2	646	646	600	551	536	651	625	647	620	35	530	578	480
48h	425	1043	888	1207	777	1430	1356	1537	922	1268	1325	1446	1160	934	578	946	1444	1668	1669	1833	1459	1053	953	1670	558	856	895	597	1443	1784	1249	1337	1122	1159	1779	1050
72h	565	1561	1216	1016	2464	1850	2060	1980	2670	2742	2196	2330	720	921	709	812	2097	1869	2416	2870	2107	1892	1908	2075	544	831	968	527	1855	1713	1909	1201	879	1029	1685	1320
96h	2909	3240	3741	3760	4666	5360	5813	4334	3590		3524	5514	1358	2397	1194	857	2542	2544	2257	3044	2609	2504	2055	2101	1095	928	1391	912	1121	1404	1010	1621	1385	1542	1474	1182
120h	1100	7431	7230	8210	5227	11406	11332	9253	9383	8878	11263	12913	2991	1418	1633	2373	3812	5403	3499	5007	3058	4671	5705	4178	1399	1515	1969	1461	674	2371			2335	2257	2407	2677
144h	6381	9229	12098	9565	8082	11042	10536	13214	11270	12992	13015	13037	1323	3391	1693	2121	4702	4268	4415	3546	4604	3739	2885	5658	1275	1051	1295	703	1097	2325	1778	1808	4983	2266	1958	1553
	WT-emiRFP (150)												p53KO-emiRFP (25)												p53KO-emiRFP (50)
0h	181	208	191	217	157	198	175	172	179	163	157	177	38	41	37	47	28	42	33	37	29	37	36	35	83	84	67	76	50	43	49	54	63	62	66	76
24h	532	511	455	603	315	482	601	432		626	514	362	1	35	281	128	89	83	142	107	77	84	1	110	276	132	216	198	111	210	127	146	10	178	146	179
48h	494	948	1066	882	827	1017	902	1042	626	1047	1256	1371	364	344	312	470	660	625	615	566	222	296	478	272	675	524	713	590	377	835	1019	1020	489	739	620	564
72h	591	899	974	593	1679	1663	1668	1443	2158	2498	2246	2253	971	1168	1044	1174	2820	2483	2198	2348	2599	2869	2470	3208	1345	2366	2845	2070	4836	5330	5066	4201	1676	1992	4631	4257
96h	1858	2485	2785	1822	2761	1892	2273	2706	3642		2204	3331	7126	7678	9952	11395	11243	11571	8946	9950	8835	8232	11366	12326	11818	14027	11586	13852	12786	14370	15526	18109	8590	8508	12099	12107
120h	812	4369	4599	4190	2439	2690	3593	3182	3216	4294	5063	4063	8890	27333	30528	28242	26219	22190	21363	26556	18082	27652	18729	24118	24451	30976	28397	34008	32218	25488			24132	35584	37987	39748
144h	2456	4624	3676	3230	3409	4230	3886	5674	2929	4873	5515	6543	28307	37548	30368	29579	23500	30563	26392	38153	21177	33273	29465	31292	30105	41563	41677	41130	29759	38849	55617	61819	33458	37755	38343	47183
