# Supplementary material for: Mosaic gastruloids reveal a temporal restriction for developmental cell competition
Source: Nat Cell Biol. 2026 Apr 1;28(5):875–89. doi: 10.1038/s41556-026-01923-x (PMC13179131; doi:10.1038/s41556-026-01923-x)
Supplement: Supplementary file 16 — Statistical source data. [file 41556_2026_1923_MOESM16_ESM.xlsx]

## Sheet: EDF5b
pH3	WT-mCherry (+WT)				WT-mCherry (p53KO)				WT-emiRFP				p53KO-emiRFP
	n1	n2	n3	n4	n1	n2	n3	n3	n1	n2	n3	n3	n1	n2	n3	n3
48h	3.9	3.6	3.6	3	3.7	3.3	3.8	3.5	3.5	3.4	3.9	2.9	3.9	2.1	3.4	2.8
72h	3.1	2.6	4.4	3.4	3.1	2.8	2.8	2.9	2.8	2.6	3.7	2.8	3.4	2.4	3.2	3.1
96h	2.5	2	2.4	3.3	1.9	2.1	1.9	2.8	2.5	2.5	2.9	3.4	1.7	2	1.9	2.7
120h	2.6	2	2.1	2.4	2.2	1.6	1.8	1.9	2.4	2	2.8	2.7	2	1.4	1.7	2
144h		1.6	2	2.2		1.8	1.4	1.5		1.1	2.1	2.5		1.2	1	1.6

## Sheet: EDF5c
	G1/0 phase
	WT-mCherry (+WT)						WT-mCherry (+p53KO)						WT-emiRFP						p53KO-emiRFP
	n1	n2	n3	n4	n5	n6	n1	n2	n3	n4	n5	n6	n1	n2	n3	n4	n5	n6	n1	n2	n3	n4	n5	n6
0h	15.37	15.96	14.83	14.41	14.06	15.52	15.37	15.96	14.83	14.41	14.06	15.52	14.38	17.66	12.82	15.69	13.94	15.85	10.74	12.27	9.53	9.3	11.15	10.89
48h	13.2253	12.4844	11.4315				13.2915	10.1348	10.2417				16.5255	17.2768	14.6878				13.3416	9.22872	9.96208
72h	27.6176	24.7649	23.0689				30.1296	24.8958	27.5998				36.0131	30.3813	30.6291				20.264	14.1121	15.7889
96h	22.2411	24.3393	21.3998				27.7596	34.4008	24.0532				28.5564	35.5177	27.4742				23.359	27.1218	21.4812
120h	34.4602	30.0524	25.3361				35.2877	34.4433	29.8446				42.0186	41.1088	31.0714				29.5309	32.4296	26.4033
144h	38.5256	38.2479	38.2508				53.4829	47.1816	38.836				50.5593	51.7314	47.4522				49.7238	45.9854	39.6226

## Sheet: EDF5d
	S-phase
	WT-mCherry (+WT)						WT-mCherry (+p53KO)						WT-emiRFP						p53KO-emiRFP
	n1	n2	n3	n4	n5	n6	n1	n2	n3	n4	n5	n6	n1	n2	n3	n4	n5	n6	n1	n2	n3	n4	n5	n6
0h	79.77	76.51	77.78	78.39	79.16	75.44	79.77	76.51	77.78	78.39	79.16	75.44	79.3	75.19	80.49	78.94	79.56	76.7	82.45	80.56	81.66	83.26	82.01	81.48
48h	78.8183	80.6284	80.5355				79.3302	83.4814	83.3675				76.7702	77.8486	77.5473				78.6017	83.6833	82.5049
72h	62.6664	64.8903	69.7286				60.7991	63.75	65.95				57.5151	61.796	63.8452				74.1972	76.5348	79.9633
96h	68.2133	66.7502	70.5055				60.4372	55.1653	67.5537				62.803	56.5999	64.5491				66.3778	65.2779	70.9902
120h	53.7623	55.3927	65.0465				51.3572	51.3007	58.8601				47.9749	44.6653	59.4409				58.8486	56.1001	63.0977
144h	40.547	39.7436	43.098				21.6057	37.8914	40.7407				33.557	32.8436	36.5181				30.3867	37.8519	42.2432

## Sheet: EDF5e
	G2/M phase
	WT-mCherry (+WT)						WT-mCherry (+p53KO)						WT-emiRFP						p53KO-emiRFP
	n1	n2	n3	n4	n5	n6	n1	n2	n3	n4	n5	n6	n1	n2	n3	n4	n5	n6	n1	n2	n3	n4	n5	n6
0h	4.86	7.53	7.39	7.2	6.78	9.04	4.86	7.53	7.39	7.2	6.78	9.04	6.32	7.15	6.69	5.38	6.5	7.45	6.81	7.17	8.81	7.44	6.84	7.63
48h	7.95648	6.88722	8.03296				7.37834	6.38387	6.39082				6.70432	4.87454	7.765				8.05668	7.08798	7.53305
72h	9.71606	10.3448	7.20251				9.07127	11.3542	6.45028				6.47177	7.82267	5.52566				5.53881	9.35311	4.24773
96h	9.5456	8.91048	8.0947				11.8033	10.4339	8.39304				8.64067	7.88244	7.97671				10.2632	7.60029	7.52864
120h	11.7775	14.555	9.61737				13.3551	14.256	11.2953				10.0065	14.2259	9.48769				11.6205	11.4703	10.499
144h	20.9275	22.0085	18.6512				24.9114	14.9269	20.4233				15.8837	15.425	16.0297				19.8895	16.1627	18.1342

## Sheet: EDF5g
	viable				early apoptotic				late apoptotic				necrotic
	n1	n2	n3	n4	n1	n2	n3	n4	n1	n2	n3	n4	n1	n2	n3	n4
WT-mCherry alone	92.4	93.1	93.6	92.7	5.4	3.19	4.45	4.09	1.46	2.48	1.1	2.55	0.77	1.21	0.88	0.62
WT-mCherry (+WT)	94	92.3	92.8	91.4	3.56	4.15	4.8	4.45	1.58	2.67	1.36	3.55	0.82	0.86	1.07	0.59
WT-mCherry (+p53KO)	90.8	89.4	91	91	7	6.55	6.57	5.72	1.75	3.11	1.7	2.88	0.41	0.98	0.71	0.35
WT-emiRFP (+WT)	94.8	92.1	91.6	90.9	3.32	4.07	6.01	4.7	1.39	3.21	1.82	3.9	0.53	0.64	0.57	0.53
p53KO-emiRFP (+WT)	87.3	92.1	94.3	96.4	10.9	4.77	3.84	2.16	1.44	1.71	1.08	0.88	0.42	1.43	0.79	0.51

## Sheet: EDF5h
clCasp3
	WT-mCherry (+WT)	WT-mCherry (p53KO)	WT-emiRFP	p53KO-emiRFP
	5.26	6.56	5.26	1.87
	6.66	8.27	6.84	1.59
	5.1	5.7	5.2	0.8
	3.1	3.8	3.2	0.6
	4.1	4.2	5.3	1.1

## Sheet: EDF5i
p53 image analysis
	WT-mCherry (+WT)	WT-mCherry (p53KO)	WT-emiRFP	p53KO-emiRFP
	1.14258	1.31453	0.986701	0.384099
	1.01821	1.30926	0.864405	0.35646
	0.949748	1.48945	0.875251	0.354796
	1.16913	1.13852	1.09102	0.30491
	1.01689	1.18284	0.92419	0.341181
	0.891357	1.23872	0.796334	0.401219
	0.947345	1.41881	0.963894	0.368437
	1.04095	1.11457	1.05249	0.316221
	0.902246	1.1854	0.866071	0.39139
	0.927631	1.28732	0.859721	0.294015
		1.42448		0.305891
		1.0131		0.316146
		1.45609		0.306249

## Sheet: EDF5j
p53 flow cytometry normalized
	WT-mCherry (+WT)	WT-mCherry (p53KO)	WT-emiRFP	p53KO-emiRFP
	1	0.994149	1.09304	0.148625
	1	0.945402	1.15517	0.169061
	1	0.926754	1.0307	0.136404
	1	0.930268	1.14598	0.0272031
	1	0.848943	1.05551	0.00151057
	1	0.962401	0.975164	0.0431183
