# Supplementary material for: Mosaic gastruloids reveal a temporal restriction for developmental cell competition
Source: Nat Cell Biol. 2026 Apr 1;28(5):875–89. doi: 10.1038/s41556-026-01923-x (PMC13179131; doi:10.1038/s41556-026-01923-x)
Supplement: Supplementary file 17 — Statistical source data. [file 41556_2026_1923_MOESM17_ESM.xlsx]

## Sheet: EDF6d
clCasp3		n1	n2	n3
	WT-mCh-Bcl2 (+WT)	3.3	4.1	5.2
	WT-mCh-Bcl2 (+WT) +DOX	0.9	0.5	0.3
	WT-emiRFP (+WT-mCh-Bcl2)	5	5.4	6.1
	WT-emiRFP (+WT-mCh-Bcl2) +DOX	7	5.1	5.3
	WT-mCh-Bcl2 (+p53KO)	5.6	4.2	4.6
	WT-mCh-Bcl2 (+p53KO) +DOX	0.8	0.5	0.5
	p53KO-emiRFP (+WT-mCh-Bcl2)	1	0.7	1
	p53KO-emiRFP (+WT-mCh-Bcl2) +DOX	2.1	1.3	1.3

## Sheet: EDF6e
	WT-mCherry(inducibleBcl2) (+p53KO)									WT-mCherry(inducibleBcl2) (+p53KO) +Doxycycline									p53KO-emiRFP (+WT-indBcl2)									p53KO-emiRFP (+WT-indBcl2) +Doxycycline
0h	188	181	206	180	165	176	161	139	157	197	182	154	182	157	149	194	164	180	29	28	35	29	25	27	36	24	27	35	31	18	27	23	26	33	33	39
24h	528	649	503	524		448		479	415	559	472	443	522	451		460	392	406	117	76	60	113		39		73	63	119	117	90	142	115		79	132	65
48h	1465	1092	1585	1451	1003	1418	1536	1358	1626	1003	1225	1233	1181	1622	1404	869	907	928	374	426	551	458	223	425	367	352	205	214	455	470	452	463	421	328	290	269
72h	1284	1737	1723		797	1325	1594	1703	1472	2337	2697	3937	2767	1581	3958	2445	3314	2333	1194	1665	1584		2064	1840	972	1591	1196	842	1448	1565	1748	1820	1954	1163	1899	599
96h	1892	2799	2853	2647	1708	1338	2564	1761	3490	8521	7605	9536	3424	5949	5409	5558	7419	6210	7297	8448	9465	6508	3966	4836	6393	10583	6740	5214	5467	8430	2214	5672	3535	2721	4496	2422
120h	6208	3552	6655	4111	4233	4856	2043	3793	5789	18924	17039	24523		12000	21162	7750	10763	13566	9285	21292	22156	18781	17646	25759	15614	18631	16607	8922	15814	16216		10008	8203	7067	5204	4665
144h	4408	2365	6595	6193	3442	2881	3007	4474	2570	19196	27292	32609	14579	21675	28328	19085	21460	25546	13328	34426	26214	27892	29392	35826	19053	35143	39978	16306	20039	13929	23883	26911	13966	10665	20480	10012

## Sheet: EDF6f
	WT-mCherry (+WT-emiRFP-indBcl2)									WT-mCherry (+WT-emiRFP-indBcl2) +Doxycycline									WT-emiRFP-indBcl2 (+WT)									WT-emiRFP-indBcl2 (+WT) +Doxycycline
0h	179	176	182	160	182	161	178	137	184	163	164	165	217	195	191	159	172	166	20	36	35	26	32	33	27	27	24	33	24	37	34	27	41	27	26	30
24h	520	563	502	524	386	566	467	528	450		575	545	552	604	500	492	501	498	81	80	90	95	52	114	90	75	73		37	90	91	101	70	71	75	67
48h	478	1520	1480	705	1588	1655	623	881	1138	1349	1319	1407	1686	1447	1680	1498	1425	1252	54	186	192	136	384	389	104	214	158	212	184	220	193	265	200	292	177	144
72h	736	606	1482	844	2238	1830		1731	1851		1193	236	1839	1766	1772	1432	1535	1210	135	249	460	334	684	899		364	155		626	192	858	1206	877	783	642	400
96h	1847	4361	4962		2136	4247	2111	2904	2983	3726	3880	3738	2742		1973	2635	2776	3460	691	2362	675		1589	1628	989	1078	2168	1812	1796	2178	823		1773	1493	1636	938
120h	3780	6775	8473	1987	5395	8655	5369	8373	4874	5712	5770	6466	4678	4827	7363	4000	5369	8640	1142	2807	1698	819	3293	3945	3431	4577	2855	3827	1160	3934	5395	4845	5492	1572	3664	2764
144h	4706	7257	10300	4735	6003	7978	5085	9624	12791	8757	5665	9155	8031	6499	7257	5404	4664	8313	5491	3472	3966	1663	3376	4867	2036	4108	2834	3393	2115	8716	6065	3898	11117	5237	10098	4020

## Sheet: EDF6i
		Control				Fadd-KO
		WT-mCherry (+WT)	WT-mCherry (p53KO)	WT-emiRFP	p53KO-emiRFP	WT-mCherry-Fadd-KO (+WT)	WT-mCherry-Fadd-KO (+p53KO)	WT-emiRFP	p53KO-emiRFP
		10988	5714	6059	22456	6840	1512	8038	27073
		11445	1083	7810	15267	9296	3458	7329	25277
		12777	4592	5160	19254	9704	2802	12031	27330
		11932	3433	5996	23936	7966	3175	7857	19552
		12854	8473	6569	15655	11153	2557	7977	23649
		11193	4211	4074	23169	7487	7234	9955	15132
		6443	2655	2349	13705	6717	1408	3755	8701
		7561	2075	3676	24274	8746	3068	3412	14047
		8180	1052	3059	21751	7018	4108	3332	10412
		11555	4433	3552	14102	10174	2875	4850	13460
		10526	3429	5016	12845	8130	1699	3992	12476
		8600	3971	4431	10572	6854	2718	5032	10805
		8925	7567	3069	12498	6425	3625	4443	18075
		12506	2910	4490	23826	8391	7214	6008	16630
		6747	6122	3778	18507	9776	3705	3871	21262
		10595	4125	4342	25268	7550	6134	4019	17725
		11903	6415	5913	20434	7126	4359	2475	26440
		9701	6370	5325	15452	12707	2224	4274	29744
