# Supplementary material for: Mosaic gastruloids reveal a temporal restriction for developmental cell competition
Source: Nat Cell Biol. 2026 Apr 1;28(5):875–89. doi: 10.1038/s41556-026-01923-x (PMC13179131; doi:10.1038/s41556-026-01923-x)
Supplement: Supplementary file 18 — Statistical source data. [file 41556_2026_1923_MOESM18_ESM.xlsx]

## Sheet: ED7c
neighborhood
WT+WT	viable								early apoptotic								mid apoptotic								late apoptotic
48h	0.481086	0.482043	0.487896	0.49765					0.413664	0.431021	0.441644	0.401065					0.523592	0.507086	0.399551						0.467707	0.498395	0.502653	0.482321
72h	0.490741	0.462482	0.489221	0.495465	0.488575	0.49356	0.497756	0.489838	0.5031	0.580332	0.532134	0.524107	0.564619	0.511868	0.482932	0.365131	0.458574	0.61382	0.433451	0.496563	0.502816	0.499509	0.422217	0.498851	0.497753	0.506721	0.49456	0.474376	0.522277	0.480698	0.46875	0.452551
96h	0.470882	0.477574	0.475311	0.484517	0.491151	0.482885	0.492918		0.34234	0.51672	0.406488	0.577293	0.550647	0.437182	0.335293		0.400935	0.51146	0.322059	0.575347	0.419839	0.454464	0.423836		0.512182	0.476331	0.518198	0.536289	0.533521	0.523952	0.513636
WT+p53KO	viable								early apoptotic								mid apoptotic								late apoptotic
48h	0.449074	0.415126	0.481153	0.48935	0.493651	0.457252			0.402092	0.55415	0.415055	0.388342	0.587631	0.329371			0.46493	0.399859	0.446729	0.414756	0.594185	0.500187			0.505898	0.550175	0.48371	0.460635	0.48797	0.473466
72h	0.456571	0.442585	0.459914	0.452313	0.44538	0.464136	0.464064		0.327609	0.341234	0.534255	0.689604	0.478086	0.51027	0.500856		0.48191	0.567119	0.584841	0.585716	0.42139	0.48563	0.396758		0.411426	0.462517	0.522176	0.441087	0.431044	0.436501	0.455467
96h	0.405527	0.457086	0.455457	0.44223	0.439866	0.471204	0.457015		0.572169	0.420896	0.65405	0.583184					0.576323	0.453417	0.571317	0.384636	0.400216	0.430878	0.512041		0.494581	0.442037	0.473898	0.520499	0.50875	0.461497	0.513853

## Sheet: EDF7g
	WT-mCherry (+WT)												WT-emiRFP												WT-mCherry (p53KO)												p53KO-emiRFP
600 cells	18639	16159	15235	15482	15072	10937	23562	21777	23438	20839			8869	11005	11807		10192	12463	13503		16455	14422	12500	12032	6518	8769	6244	4923	6276	3551	13295	10369	10421	8981			28345	29793	28332		30929	25003	28672		36779	33508	36063	31372
300 cells	1100	7431	7230	8210	5227	11406	11332	9253	9383	8878	11263	12913	812	4369	4599	4190	2439	2690	3593	3182	3216	4294	5063	4063	2991	1418	1633	2373	3812	5403	3499	5007	3058	4671	5705	4178	8890	27333	30528	28242	26219	22190	21363	26556	18082	27652	18729	24118
150 cells	8325	7373	4684	3037	5151	4376	11191	9788	8031	7146			2589	2240	4006		2412	3351	2436		2030	2440	2823	1998	1539	3702	3630	1764	1681	1091	2037	4010	4764	3566			15059	14717	9388		14757	13421	19752		11864	14280	17538	10135
75 cells	1836	2609	3991	3267	2590	1920	3377	4844	3284	4997	5713	2047	1180	957	1190	1193	1568	3422	2025	1607	2553	500	1095	867	1556	1169	2003	2400	305	1579	1429	762	534	2491	1579	1342	4015	5879	4506	4596	7948	3164	4924	6525	1689	7410	8075

## Sheet: EDF7h+i
WT+WT
	WT-mCherry (viable)								WT-emiRFP (viable)								WT-mCherry (early apoptotit)								WT-emiRFP (early apoptotic)								WT-mCherry (mid apoptotit)								WT-emiRFP (mid apoptotic)								WT-mCherry (late apoptotit)
48h	4.08411	4.15816	3.0551	3.40493					4.1746	4.3495	3.0464	3.49703					4.34858	5.74088	2.83305	3.62589					4.91568	4.8997	3.34334	3.58436					5.13918	4.74746	4.92301						5.00127	4.39903	3.39834	3.82708					4.868
72h	4.25979	4.54763	4.12068	4.35881	4.3082	2.86555	3.04729	3.48853	4.44332	4.63708	4.31411	4.55431	4.42666	2.97956	3.27191	3.63405	5.5956	5.62645	4.74848	4.73031	3.79992	3.52815	3.60076	3.80958	5.27877	5.85637	5.23002	5.62749	4.53144	3.6285	4.16402	3.91678	4.74985	5.70752	4.37359	5.40779	3.79923	3.00483	3.32019	4.30133	4.45372	5.26431	4.13277	4.80212	4.3798	3.52775	3.16196	4.03471	5.2524
96h	3.86241	3.86777	3.87706	3.76032	4.03064	4.40221	4.31303		3.7524	3.81911	3.92807	3.86422	4.06892	4.27171	4.23549		3.95595	4.33184	4.39249	4.34704	4.09005	4.70011	4.49409		4.06705	3.31453	3.94186	4.26273	4.88938				4.25666	4.55833	4.12263	3.63991	4.8712	5.23049	5.13997		4.39787	4.74852	4.29497	3.28958	4.37036	5.24704	4.86495		4.21579
WT+p53KO
	WT-mCherry (viable)								WT-emiRFP (viable)								WT-mCherry (early apoptotit)								WT-emiRFP (early apoptotic)								WT-mCherry (mid apoptotit)								WT-emiRFP (mid apoptotic)								WT-mCherry (late apoptotit)
48h	3.54604	3.53592	3.63857	2.47753	3.4005	2.38568			3.1078	3.22635	3.56269	2.55083	3.70077	2.47083			4.64292	3.56761	4.48185	2.84373	3.09971	2.80618				4.00035	2.15513						3.28076	3.36979	3.11239	3.26643	3.59799	2.52849				3.99502							3.55541
72h	4.36149	4.37237	3.93253	4.40927	3.12814	3.34868	3.13835		4.30125	4.20571	3.89258	4.1416	3.25791	3.25355	3.26207		5.00218	5.18453	5.39238	6.37462	4.51647	3.67993	3.64944		4.6338	4.91966	4.28766	3.72435	3.61756	3.27681			4.93268	4.57317	4.83163	3.60521	3.41495	3.27318	3.44782		5.2467	4.21553	3.98804						4.84097
96h	4.30636	4.37792	4.09369	4.32713	3.90081	3.71179	3.91574		3.91735	4.34832	4.00889	4.18031	3.69801	3.82201	3.61232		6.53069	4.79972	4.96327	4.48066	4.90412				4.18517	4.9112	4.60415	4.88274	4.43215	5.05121	4.29141		4.27233	4.95519	3.79589	3.26778	5.11185	3.88756	4.24922		4.8283	1.67024	4.27897	4.8616	4.25101	4.73686	3.99084		4.58659
[truncated: 15 more columns]

## Sheet: EDF7l
Blebbistatin
	WT-mCherry (+WT)																		WT-mCherry (+p53KO)
0 uM	0.678	0.989	1.143	0.98	1.122	1.088	0.799	0.88	1.145	0.77	1.087	1.319	1.06	1.016	0.651	1.181	1.223	0.868	0.207	0.378	0.244	0.289	0.233	0.439	0.415	0.518	0.614	0.386	0.924	0.505	0.091	0.106	0.444	0.197	0.107	0.207
2.5 uM	1.085	1.069	0.911	1.068	1.126	0.742	0.811	1.083	0.896	1.216	0.963	1.03	0.464	0.94	0.987	1.23	1.334	1.046	0.292	0.314	0.339	0.334	0.547	0.307	0.494	0.558	0.576	0.471	0.42	0.461	0.075	0.312	0.211	0.284	0.255	0.223
5 uM	0.914	1.125	0.921	0.955	0.951	1.134	0.604	1.018	1.092	1.136	1.042	1.108	0.673	1.183	0.911	1.194	1.172	0.867	0.6	0.559	0.493	0.247	0.224	0.395	0.726	0.36	0.6	0.682	0.681	0.531	0.224	0.247	0.093	0.467	0.205	0.228
10 uM	1.548	0.765	0.749	1.257	0.967	0.714	1.032	0.682	0.994	0.918	0.904	1.47	0.281	1.708	0.546	0.967	1.254	1.244	0.696	0.721	0.674	0.73	0.554	0.622	0.319	0.56	0.816	0.401	0.581	0.312	1.869	1.535	1.73	1.283	1.655	1.323

## Sheet: EDF7m
Blebbistatin
	WT-mCherry (+WT)																		WT-emiRFP																		WT-mCherry (+p53KO)
0 uM	7459	10870	12568	10774	12337	11963	9388	10343	13453	9048	12776	15506	15223	14593	9340	16963	17566	12461	5026	7430	7062	5725	10346	7709	10568	11747	8149	10241	8867	11516	6598	4368	10595	7955	8289	12900	2273	4158	2686	3179	2562	4827	4878	6082	7215	4534	10864	5937	1307
2.5 uM	11367	11205	9540	11189	11793	7770	10522	14051	11623	15776	12491	13354	5332	10808	11350	14145	15343	12024	7246	8680	6119	6729	7716	6993	7632	8465	8517	7656	9043	7854	3915	11417	7945	4852	12135	5364	3059	3292	3549	3495	5731	3213	6401	7239	7471	6111	5443	5981	858
5 uM	6003	7384	6050	6271	6243	7447	5305	8945	9601	9981	9161	9741	4344	7643	5882	7711	7572	5602	3900	3191	6371	4508	4830	4438	4419	8680	4885	6355	5377	7054	2223	5931	2932	5632	6991	4157	3938	3668	3235	1620	1472	2594	6384	3167	5275	5997	5986	4666	1448
10 uM	1624	802	786	1318	1014	749	1515	1001	1459	1347	1327	2157	216	1313	420	743	964	956	919	378	288	1156	476	964	538	510	469	966	803	571	164	350	199	560	507	586	730	756	707	766	581	652	468	822	1197	589	853	458	1437
[truncated: 23 more columns]

## Sheet: EDF7k
YAP nuclear to cytosolic ratio
	WT-RFP (+WT-emiRFP)	WT-RFP (+p53KO-emiRFP)	WT-emiRFP (+WT-RFP)	p53KO-emiRFP +(WT-RFP)
	1.05485	0.960066	0.5102	0.74758
	0.653635	0.463987	0.625378	0.335379
	0.691291	0.509235	0.860223	0.650599
	0.634968	0.40003	0.678481	0.516756
	0.549638	0.48017	0.383412	0.592225
	0.619443	0.647748	0.974524	0.721221
	1.14666	0.413791	0.696696	0.515541
	0.645371	0.546053	0.547472	0.605596
	1.11881	0.721227	0.529977	0.433337
	0.708847	0.658164	0.593055	0.934829
	0.564463	0.543475	0.305555	0.872764
	0.480232	0.937244	0.451747	0.65698
	0.510516	0.708359	0.791589	0.591501
	0.524094	0.739171	0.813458	0.63632
	0.599642	0.470463	0.953452	0.612327
	0.574156	0.52181	0.644137	0.700907
	0.682521	1.07643	0.685094	0.722064
	0.554881	0.64972	0.800917	0.681473
	0.71054	0.814178	0.50438	0.8722
	0.476717	0.695458	0.513106	0.597088
	0.520393	0.835922	0.732271	0.986491
	0.360289	1.11304	0.470726	0.683151
	0.764741	1.16493	0.773745	0.562648
	0.609968	0.49249	0.540987	0.41298
	0.659934	0.480648	0.597447	0.431409
	0.584638	0.472534	0.923666	0.469441
	0.65165	0.768785	0.622918	0.666783
	0.474019	0.77773	0.739438	0.659797
	0.480792	0.562268	0.553989	0.956639
	0.74437	0.778376	0.672077	0.683496
	0.74498	0.688998	0.970516	0.710024
	0.566342	0.79439	0.54608	0.493647
	0.697848	0.65129	0.559324	0.705652
	0.645905	1.0179	0.554625	0.792223
	0.821466	0.643008	0.562089	0.619397
	0.758338	0.940644	0.576789	0.54441
	0.68377	0.71197	0.438841	0.726039
	0.562865	0.479194	0.576312	0.805242
	0.729508	0.572856	0.75542	0.834684
	0.704199	0.632011	0.580436	0.581183
	0.773144	0.710138	0.71425	1.10857
	0.644397	0.77309	0.544046	0.870287
	0.503805	0.611211	0.66386	0.798251
	0.752287	1.03567	0.496229	0.624422
	0.520843	0.526524	0.662654	0.673879
	0.658078	1.18246	0.5563	0.71644
	0.540654	0.78162	0.412501	0.655907
	0.779274	0.992479	0.669667	0.736856
	0.93239	0.625633	0.659989	0.609603
	0.591636	0.77501	0.693427	0.739145
	0.620416	0.716518	0.644524	0.616693
	0.655949	0.895883	0.659296	0.786915
	0.533275	0.475516	0.749732	0.6976
	0.558047	0.872941	0.990074	0.483591
	0.474111	0.669721	0.617814	0.576851
	0.94193	0.460713	0.710246	0.768695
	0.747473	0.755764	0.595592	0.608726
	0.461348	0.959671	0.586245	0.602163
	0.453054	0.749692	0.590933	0.459753
	0.648703	0.879331	0.609138	0.515243
	1.02663	1.00713	0.610693	0.766073
	0.784594	0.695936	0.625379	0.519974
	0.590794	0.866871	0.837394	0.685283
	0.807629	0.463904	0.692314	0.633093
	0.520426	0.58715	0.746818	0.683754
	0.774086	0.489176	0.894258	0.331426
	0.838103	0.803111	0.809781	0.458917
	1.18311	0.522964	0.55623	0.893627
	0.870896	0.539104	0.717921	0.630633
	1.01573	0.739965	0.71494	0.450696
	0.649091	0.762529	0.70275	0.632671
	0.790021	0.340838	0.464947	0.743504
	0.600347	0.53207	0.904365	0.465734
	0.709244	0.69589	0.914194	0.705942
	0.557478	0.83893	0.657965	0.448689
	0.830309	0.8022	0.603378	0.711627
	0.920198	0.619428	0.6055	0.95009
	0.851183	0.642641	0.552641	0.493229
	0.663612	0.59119	0.712656	0.953131
	0.847243	0.553573	0.470547	0.995701
	0.700337	0.6753	0.6517	0.764014
	0.638643	0.733386	0.978711	1.15231
	0.537092	0.685895	0.461317	0.500835
	0.693604	0.793198	0.688762	0.886518
	0.907125	0.581185	0.570486	0.470964
	0.59415	0.476446	0.7594	0.45436
	0.67601	0.704649	0.741972	1.13285
	0.589265	0.642674	0.590392	0.995105
	0.638044	0.659373	0.644112	0.6609
	0.802225	0.586924	0.719416	0.900674
	0.708985	0.607764	0.816211	0.927518
	0.580475	0.709372	0.543819	0.73207
	0.660548	0.993331	0.581013	0.790686
	0.54811	0.58799	0.616036	0.738528
	0.612707	0.576272	0.613269	0.486088
	0.809457	0.759418	0.924474	0.494199
	0.669931	0.729803	0.913473	0.92491
	0.498686	0.724761	1.02064	0.742369
	0.597382	0.605544	0.713802	0.680219
	0.5757	0.677003	0.817924	0.782265
	0.564855	0.61876	0.62234	0.592276
	1.06237	0.780802	0.623521	0.594716
	0.799654	0.570477	0.899412	0.818642
	1.20341	0.675553	0.693475	0.764915
	0.682167	1.12119	0.690103	0.966567
	0.566369	0.936221	0.517371	0.596737
	0.782851	1.12896	0.490423	0.893157
	0.647369	0.718741	0.671994	0.792152
	1.12284	0.729163	0.707019	0.823111
	0.902174	0.82434	0.713466	0.661023
	0.623707	0.563143	0.641319	0.762781
	0.65571	0.651455	0.852714	0.538312
	0.590037	0.653492	0.513019	0.529559
	0.744603	0.556843	0.52728	0.890762
	0.340569	0.751901	0.743457	0.787961
	0.524314	0.468239	0.748176	0.867011
	0.851306	0.617692	0.694331	0.466611
	0.741282	0.650561	0.767457	0.490721
	0.591766	0.596405	0.693424	0.724401
	0.658989	0.474422	0.728844	0.676237
	0.644484	0.676211	0.67751	0.592953
	0.632664	0.544095	0.723894	0.530945
	0.551983	0.87552	0.595651	0.626705
	0.534891	0.635545	0.644099	0.961187
	0.698776	0.598928	0.703277	0.633297
	0.588208	1.06437	0.613622	0.756993
	0.567962	0.78175	0.87088	0.437877
	0.623607	0.401409	0.938262	0.710185
	0.819525	0.819918	0.923644	0.650366
	0.82327	0.985656	0.612033	1.20128
	0.73922	0.679719	0.940049	0.639448
	1.01295	0.766734	0.752236	0.683366
	0.552022	0.326633	0.590697	1.18004
	0.804427	0.646739	0.875582	0.594177
	0.921611	0.737699	0.615612	0.873545
	0.808678	0.533364	0.768331	0.53977
	0.77019	0.509182	0.631631	1.04294
	0.703059	0.702583	0.542492	0.514415
	0.952821	0.740251	0.719615	0.793561
	0.560955	0.700661	0.711046	0.653699
	0.826139	0.575485	0.557062	0.916891
	0.754613	0.643551	0.966103	0.67687
	1.00129	0.681109	0.774763	0.727003
	0.677876	0.912221	0.463974	0.797638
	1.08981	0.613503	0.662642	0.867683
	0.585237	0.708111	0.567625	0.737818
	0.720976	0.80701	0.718966	0.645774
	0.948045	0.535196	0.912931	0.562257
	0.587841	0.692946	0.552692	0.754104
	0.938153	0.670148	0.94332	0.715546
	0.849575	0.775422	0.672937	1.03064
	0.628596	0.58562	0.475149	0.754688
	0.643502	0.888592	0.953474	0.769807
	0.542063	0.982681	0.588741	0.721989
	0.860371	0.617036	0.764049	1.03299
	1.22373	0.725456	0.653074	0.584855
	0.518344	0.731076	0.662462	0.52288
	0.398519	0.791064	0.893501	1.20549
	0.698487	0.691037	0.862409	0.896336
	0.976025	0.701204	0.614105	0.489634
	0.70869	0.77581	0.484228	0.576589
	0.774691	0.65625	0.594252	0.544037
	1.11798	0.539262	0.782675	1.15827
	0.532414	1.03041	0.627967	0.586322
	0.733245	0.714809	0.749076	0.63014
	0.650383	0.536007	0.665033	0.474115
	1.04915	0.598331	0.602865	0.759978
	1.0417	0.72906	0.686531	0.613297
	0.567833	0.82071	0.721798	0.848862
	0.838699	0.84398	0.810491	0.80712
	0.646955	0.50471	0.968248	0.791172
	0.957083	0.932796	0.659627	0.709487
	0.660076	0.52354	0.945507	0.919569
	0.429709	0.805562	1.02198	0.614761
	0.851315	0.96911	0.667005	0.831292
	0.690442	0.656527	0.534794	0.546497
	0.530654	0.661111	0.410084	0.71506
	0.815684	0.631059	1.05158	0.701126
	0.510445	0.510598	0.69658	0.519828
	0.684832	0.840937	0.654099	0.787761
	0.487461	0.690517	0.910194	0.834075
	0.604117	0.504351	0.590497	0.943206
	0.702523	0.620053	0.913157	0.659177
	0.810595	0.868326	0.565513	0.87956
	0.514608	0.512133	0.681596	0.545749
	0.616358	0.782695	0.573431	0.629906
	0.621046	0.545854	0.485376	1.13713
	0.618942	0.912276	0.951334	0.892473
	0.860031	1.03487	0.484613	0.761735
	0.908651	0.619689	0.782418	0.656022
	0.600271	0.656101	0.625788	0.534253
	0.732147	0.606103	0.722539	1.20635
	0.718688	0.889956	0.623957	0.841596
	0.694943	0.601753	0.775009	1.07585
	0.579168	0.706583	0.387794	0.827267
	0.604027	0.709814	0.759544	0.848561
	0.696014	0.600041	0.975268	0.577
	0.654907	0.604209	0.878051	0.578212
	0.559091	0.653396	0.455738	0.739721
	0.818457	0.849344	0.525903	0.721483
	0.792584	0.520321	0.775167	0.546149
	0.961478	0.635528	0.907243	0.718342
	0.700079	0.592992	0.835028	0.699519
	0.61891	0.59583	0.522246	0.709492
	0.645231	0.776241	0.55297	0.570548
	0.730186	0.565606	0.607818	0.644947
	0.712104	0.631044	0.595486	1.02821
	0.797656	0.83619	0.823993	0.483842
	0.794249	0.44973	0.554541	0.640571
	0.555324	0.711647	0.551364	0.897299
	0.736577	0.66127	0.446892	0.550896
	0.692204	0.533855	0.597672	0.579729
	0.533736	0.506003	0.507447	0.738795
	0.681184	0.659696	0.715908	0.827079
	1.01537	0.633832	0.668968	0.571779
	1.21161	0.856993	0.599253	0.622655
	0.716711	0.634735	0.699149	0.496327
	0.96177	0.714784	0.943206	0.728085
	0.534421	0.586948	0.588535	0.791605
	0.656327	0.483519	0.831266	0.630088
	0.86897	0.806149	0.707601	0.612145
	0.574698	0.753268	0.854074	0.6206
	0.836054	0.50082	0.639967	0.696669
	0.585291	0.627563	0.489633	0.923852
	0.605255	0.707916	0.526023	0.867976
	0.665684	0.378919	0.58796	0.45452
	0.912085	0.735762	0.687292	0.44076
	0.697345	0.574608	0.616034	0.581959
	0.584594	0.594323	0.682436	1.03388
	0.833296	0.816032	0.748686	0.787973
	0.697888	0.935057	0.987615	0.977327
	0.380897	0.897505	0.594879	0.766304
	0.790919	0.724333	1.01473	0.707241
	0.828886	0.729709	0.749432	0.628249
	0.810586	0.648945	0.452767	0.668001
	0.833825	0.666963	0.597387	0.744048
	0.411736	1.01309	0.56271	0.588108
	0.577937	0.650539	0.839971	0.893516
	1.05989	0.636623	0.971798	0.617203
	0.866494	0.650853	0.925482	0.796982
	0.63664	0.527212	0.614444	0.524912
	0.723514	0.626363	0.604307	0.75721
	1.00016	0.865133	0.877138	0.656736
	0.570452	0.727389	0.572277	0.683041
	0.465797	0.931206	0.574265	0.86249
	1.07756	0.670998	0.947569	0.272826
	0.759183	0.669709	0.637032	0.734895
	0.645484	0.71115	0.769938	1.06517
	1.03539	0.820546	0.704557	0.661543
	0.635875	0.769485	0.691075	0.737367
	0.954707	0.614121	0.717996	0.505779
	0.851251	0.584498	0.666912	0.678455
	0.700741	0.677186	0.520294	0.651571
	0.681986	0.852846	0.626203	0.617019
	0.799993	0.505581	0.741541	0.713496
	1.16147	0.564285	0.763952	0.536045
	0.728725	0.702519	0.709528	0.689006
	0.866491	0.73145	0.631132	0.783813
	0.709116	0.980336	0.426786	0.620494
	0.538283	0.746426	0.820665	0.40547
	0.780432	0.751349	0.672219	0.640629
	0.974918	0.974094	0.624177	0.74397
	0.770861	0.701413	0.676239	0.653317
	0.748346	0.641352	0.705881	0.764985
	0.678163	0.66374	0.397462	0.673658
	0.774865	0.649734	0.786807	0.743358
	0.718765	1.13182	0.686244	0.600703
	0.700468	0.599147	0.64386	0.738748
	0.443655	0.672247	0.717482	1.03985
	0.983611	0.87287	0.710324	0.874322
	0.67769	0.665692	0.996129	0.980375
	1.20628	0.59078	1.05177	0.638667
	0.691804	0.870197	0.716132	0.770787
	0.88749	0.915866	0.494134	0.724905
	1.10012	0.676962	0.690642	1.02076
	0.821505	0.891703	0.871022	0.781172
	0.688876	0.873444	0.80612	0.377692
	0.730756	0.85272	0.506323	0.667549
	0.674564	1.09868	0.562698	0.605906
	0.680547	0.667936	1.06536	1.12138
	0.546684	0.547818	0.766154	0.574273
	0.777512	0.547602	0.725377	0.606166
	0.67266	1.09066	0.780253	0.847628
	0.901013	0.544955	0.761195	0.863039
	0.731538	0.607965	0.787969	0.842581
	0.654188	0.748782	0.723282	0.589835
	0.664754	0.726944	0.67125	0.645113
	0.79837	0.875621	0.757979	0.652333
	0.972268	0.678128	0.671692	0.711896
	0.670524	0.944692	0.59249	0.633308
	0.917412	0.717018	0.566867	0.868494
	0.707616	0.801258	0.935678	0.674024
	0.626838	0.614835	0.799406	0.863606
	0.903242	0.701566	0.499544	0.550469
	0.575786	0.837346	0.68954	0.84466
	0.826749	0.738757	0.665305	1.00145
	0.608502	0.723291	0.71776	0.855266
	0.577533	0.914749	0.8602	0.913181
	0.571765	0.673367	0.889443	0.597347
	0.676479	0.58238	0.636149	0.741043
	0.816459	0.682682	0.620648	0.735949
	0.610245	0.649763	0.714127	1.00185
	0.68236	0.849902	0.668338	0.766945
	0.551766	0.741262	0.681633	0.62772
	0.531437	0.563068	0.772456	0.625443
	0.575968	0.636535	0.759653	0.525408
	0.890873	0.844626	0.602307	0.658006
	0.917241	0.703677	0.676505	0.555261
	0.681952	0.559957	0.806403	0.729798
	0.869198	0.694226	0.742456	1.03047
	0.454564	0.670507	0.807601	0.693049
	0.605861	0.805796	0.6447	0.838205
	0.78617	1.0256	0.988423	0.901497
	0.682891	0.919155	0.658114	0.898036
	0.749933	0.594881	0.643432	0.633192
	0.456822	0.544187	0.513735	0.439679
	0.634401	0.857449	0.500192	0.685459
	0.737425	1.18075	0.843673	1.15353
	0.74732	0.778514	0.78989	0.795984
	0.515771	0.743746	0.56915	0.658401
	0.288305	0.497488	0.624746	0.872995
	0.963531	0.824605	0.592073	0.808151
	0.594312	0.821717	0.559158	0.666578
	0.681604	0.544518	0.648788	0.843446
	0.796667	0.885064	0.319727	1.04703
	0.695483	0.649451	0.796449	0.370138
	0.472878	0.693437	0.548204	0.591989
	0.944575	0.619268	0.454338	1.15907
	0.519532	0.631435	0.47915	0.442707
	0.664884	0.928519	0.488955	0.617661
	0.774748	0.681579	0.657837	0.901866
	0.632237	1.1642	0.721921	0.693224
	0.710884	0.824654	0.763966	0.817579
	0.752629	0.727717	0.566894	0.690245
	0.544394	0.791896	0.569958	0.82895
	0.78846	0.882073	0.632124	1.08653
	0.605441	0.527046	0.605663	1.19743
	0.561679	0.686778	0.579455	0.582564
	0.753675	0.769028	0.49487	0.87078
	0.863207	0.758755	0.945005	1.04152
	1.05937	0.732511	0.536626	0.682107
	0.918099	0.839686	0.684633	0.760813
	0.883002	0.617848	0.483629	0.493122
	0.767633	1.0988	0.500992	0.659651
	0.710706	0.292439	0.681192	0.522123
	0.496481	0.585035	0.683128	1.12368
	0.624409	0.745665	0.911765	0.985247
	0.665783	0.671956	0.516606	0.804233
	0.524478	0.779624	0.457039	1.01568
	0.80867	0.931796	0.732368	0.756377
	0.699498	0.665212	1.06708	0.558106
	0.680678	0.586821	0.758658	0.596874
	0.647867	0.546468	0.714602	1.02599
	0.763292	0.840315	0.756826	0.711788
	0.601114	0.794135	1.06303	0.897872
	0.913044	1.06003	0.599837	1.01394
	0.670895	0.551053	0.615835	0.650572
	0.695353	0.679575	0.603105	0.61198
	0.707045	0.690813	0.655189	0.927877
	0.792032	0.47986	0.619221	0.810552
	0.709843	0.68576	0.518541	1.03733
	0.669653	0.72119	0.681658	0.724815
	1.01772	0.559261	0.75568	0.561405
	0.815943	0.356749	0.572092	0.68076
	1.12338	0.810945	0.594797	0.975756
	0.696948	0.662122	0.920406	0.688851
	0.763906	0.580358	0.636913	0.667494
	0.789357	1.10876	0.741461	0.832575
	1.21432	0.797975	0.690919	0.697731
	0.772067	0.54351	0.555425	0.998275
	0.522267	0.681304	0.472155	1.11659
	0.829208	0.946032	0.61742	1.19531
	0.665168	0.760342	0.73639	0.773687
	0.910446	0.916609	0.767773	0.830924
	1.06528	0.83522	0.416398	0.971659
	0.781814	0.602595	0.703854	0.898043
	0.421284	0.643038	0.667093	0.982081
	0.693407	0.668485	0.691399	0.565136
	0.954536	0.912686	0.799419	0.875143
	0.64836	1.10514	0.728109	0.719794
	0.61508	0.735392	0.532437	0.496629
	0.778057	0.659509	0.572167	1.07944
	0.736935	0.708938	0.62538	0.573952
	1.057	0.838654	0.707637	0.596354
	0.52126	0.747267	0.618013	0.805102
	0.81064	0.817086	0.628607	0.634205
	0.701424	0.888798	0.621463	0.641985
	0.79118	0.755543	0.812795	0.783676
	0.844096	1.11069	0.585704	0.786171
	0.610029	0.767888	0.562304	0.589977
	0.887372	0.93654	0.638117	0.836862
	0.923482	0.393204	0.663446	0.656993
	0.963503	1.04359	0.487926	0.630972
	0.715877	0.762364	0.560342	1.05614
	0.600171	0.621443	0.68913	0.674244
	0.643783	1.1432	0.709766	0.560828
	0.691598	0.639111	0.763352	1.19944
	0.841116	0.489733	0.554114	1.0046
	0.816986	0.483044	0.737157	1.2444
	0.557925	0.744166	0.855649	0.974833
	0.875144	0.675733	0.612761	0.82533
	0.729362	0.872585	0.640592	0.795551
	0.55218	0.683285	0.873086	0.784443
	0.653379	0.705937	0.681326	0.727861
	0.843006	1.04161	0.7954	1.06047
	0.974682	0.659183	0.984719	0.878752
	0.76688	0.585509	0.574059	0.711645
	0.930837	0.818086	0.79775	0.550856
	0.779203	0.56165	0.530895	0.836947
	0.739299	0.779333	0.510871	0.547014
	0.757909	0.948104	0.483015	0.658858
	0.579874	0.548029	0.631898	0.590287
	0.876285	0.643505	0.677666	0.716679
	1.17336	0.723193	0.798437	0.515315
	0.921894	0.772862	0.700639	0.804148
	0.659949	1.03989	0.536254	0.920804
	0.711292	0.631804	0.639887	0.879583
	0.95093	0.730087	0.655959	0.783684
	0.789168	0.699113	0.786841	0.662745
	1.07646	0.858755	0.795553	1.10856
	0.625072	0.780665	0.590729	0.905945
	0.714105	0.625726	0.364483	0.56602
	0.867313	0.68609	0.734694	0.848693
	0.960852	1.23083	0.656767	0.573549
	1.04074	0.639798	0.774103	0.365964
	0.675902	0.932868	0.651608	0.655822
	0.550446	0.667088	0.731005	0.819895
	0.757524	0.813508	0.680881	0.690327
	0.543936	0.857935	0.547541	0.828136
	0.818313	0.99658	0.749915	0.765175
	0.87469	0.687538	0.531031	0.637611
	0.73613	0.628946	0.614617	0.755276
	0.71282	0.791619	0.571207	0.493493
	0.775886	0.715631	0.507081	0.605046
	0.789882	0.750796	0.634756	0.662629
	0.640748	0.511614	0.67517	0.433382
	0.80774	0.61184	0.728756	0.663819
	0.784275	0.402309	0.595396	0.610702
	1.03775	0.878472	0.883337	0.853669
	0.842775	0.525588	0.624393	0.574333
	0.933697	0.609331	0.712785	0.646752
	0.786971	0.507876	0.725632	0.984508
	0.602098	0.465054	0.596143	0.865921
	0.602682	0.639735	0.54845	0.625969
	0.774228	0.417024	0.573814	1.2036
	0.89028	0.762957	0.628716	0.55054
	0.943197	0.745535	0.980116	0.760022
	0.699532	0.563057	0.788718	0.723981
	0.804327	0.759758	0.820902	0.361823
	0.611216	0.699815	0.6368	0.598143
	0.883872	0.518377	1.02054
	0.971987	0.767152	0.641775
	0.382535	0.648803	1.06944
	0.872833	0.613729	0.794125
	0.789057	0.673925	0.523063
	0.709876	0.557618	0.626296
	0.64142	0.850417	0.468738
	0.676594	0.445416	0.919028
	0.751074	0.355175	1.06197
	0.918935	0.673208	0.962541
	0.904833	1.168	0.845041
	0.739573	0.732575	0.60878
	0.799377	0.576642
	0.695761	0.539426
	0.810935	0.588559
	0.608873	0.693961
	0.777336	0.995506
	0.72647	0.596317
	1.1534	1.05679
	0.767292	0.620694
	0.64697	0.822265
	0.86091	0.55494
	1.13833	0.429381
	0.799412	0.723958
	0.933903	0.964729
	0.728222	0.428987
	0.839623	0.532817
	0.669253	1.08315
	0.752913	0.928618
	0.90165	0.669279
	0.727154	1.21371
	1.00174	0.791353
	0.697814	0.585067
	0.656919	1.21822
	1.09113	0.929981
	0.946795	0.845085
	1.02641	1.17711
	0.816353	0.503526
	0.913028	1.06338
	0.550004	0.802484
	0.705636	0.621381
	1.09532	0.512208
	0.642723	0.732377
	0.846405	0.658375
	1.0625	0.70515
	1.05152	0.889768
	0.711541	0.625794
	0.835935	0.689851
	0.931893	0.539091
	0.924506	0.822277
	0.963054	0.457703
	0.731057	1.15717
	0.83207	0.562329
	0.862331	0.540228
	0.913514	0.897417
	0.946727	0.630189
	0.875498	0.568458
	1.06788	0.636683
	0.815069	0.775687
	0.698487	0.519906
	1.15132	0.75671
	0.91309	0.556782
	0.748813	0.68272
	0.705282	0.607862
	0.732797	0.690829
	0.961656	0.608789
	0.887304	0.863033
	0.66202	0.617978
	0.823756	0.943683
	0.780248	0.729456
	0.755385	0.685102
	0.865536	0.801345
	0.797983	0.606019
	0.596186	0.688555
	0.752182	0.7208
	0.820264	0.655231
	0.829573	0.627318
	0.655254	0.846113
	1.17413	0.812084
	0.713415	0.809565
	0.876084	0.813116
	0.692578	0.789091
	0.69971	0.543201
	1.03361	0.635788
	0.974781	0.904808
	1.03557	1.18347
	0.838794	0.83292
	0.865357	0.947729
	0.764661	0.702079
	0.622592	0.586537
	0.763986	0.449849
	0.785605	0.819213
	1.03232	0.540292
	0.611101	0.868668
	0.836373	0.761882
	1.00303	0.588737
	0.823554	0.793132
	0.678549	1.04225
	0.775556	0.715017
	0.89146	1.183
	0.948843	0.839819
	0.682533	0.61307
	0.807922	0.814946
	1.06707	0.883491
	0.921298	0.871396
	1.00248	0.653663
	0.800446	0.787892
	0.829764	0.811486
	0.811874	0.988786
	0.642093	0.743768
	0.865596	0.902317
	0.875026	0.634711
	0.879268	0.622308
	0.651693	0.676862
	0.695501	0.544798
	0.603371	0.685944
	0.774853	0.7302
	1.22358	0.557381
	0.908414	0.937295
	0.701637	1.04916
	0.889302	0.775281
	0.803291	0.346005
	0.825308	0.645962
	0.860733	0.670944
	0.861078	0.485865
	0.854335	0.834634
	0.714722	0.829135
	0.823758	0.597242
	0.891187	1.02602
	0.76569	1.09075
	0.740715	0.616345
	0.62272	0.816017
	0.727675	0.749709
	0.768028	0.735779
	0.69733	0.312598
	0.646838	0.818612
	0.695519	0.708428
	0.907119	1.02981
	0.750763	0.67574
	0.777734	0.862622
	0.590144	0.636633
	1.00095	1.02287
	0.883466	0.997111
	0.955754	0.655642
	0.764781	0.771267
	0.977736	1.19216
	1.16451	0.698061
	0.829311	0.66134
	0.947916	0.619429
	0.511191	1.02947
	0.79584	0.685174
	0.910249	0.530756
	0.684351	0.931884
	0.884033	0.791748
	1.04209	0.730404
	0.707132	0.57115
	0.646099	0.85617
	0.825045	0.797531
	0.68744	0.755591
	0.935833	0.975934
	0.894594	1.09522
	0.731892	0.583433
	0.480352	0.668984
	1.05543	0.835226
	0.804952	0.46323
	0.693309	0.717682
	0.605207	0.553922
	0.598334	0.473478
	0.721183	1.16787
	0.689853	0.471833
	0.447401	1.11708
	0.411497	0.937015
	0.794609	0.917167
	0.465981	1.19237
	0.475651	1.03474
	0.601247	0.635466
	0.490666	0.679131
	0.537062	0.943245
	0.811052	1.09175
	0.603846	0.747866
	0.84767	0.61493
	0.359588	0.603832
	0.560744	0.807447
	0.60896	0.914063
	0.770239	0.798565
	0.544815	0.832864
	0.981906	0.496028
	0.998221	0.67635
	1.02914	0.774494
	0.522788	0.964378
	1.07637	0.774416
	0.370034	1.00585
	0.794217	0.80712
	1.06989	0.709543
	1.05941	0.849889
	0.947508	0.906035
	1.21766	0.551275
	0.382943	0.749717
	0.63214	0.582078
	0.950448	0.449002
	0.785376	0.75172
	0.657299	0.687485
	0.751083	0.621704
	0.66449	1.03589
	0.756082	0.82159
	0.577993	0.824895
	0.685235	0.858046
	0.845202	1.13316
	1.12216	0.736903
	0.781283	0.641194
	0.828067	0.958753
	0.773006	0.69388
	0.808108	0.674111
	0.730505	0.725332
	0.76952	0.65442
	0.508022	0.659043
	0.669212	0.675023
	0.588526	0.644852
	0.8039	0.852734
	0.640483	0.826533
	0.705761	0.815746
	1.06665	0.698171
	0.534661	0.523798
	0.612488	0.695285
	0.711009	0.586224
	0.722649	0.838082
	0.743636	0.745488
	0.576554	0.634112
	0.570724	0.845896
	0.538644	0.750736
	0.57282	0.603979
	0.521735	0.780305
	0.633082	0.980213
	0.695844	0.613819
	0.622274	0.625537
	0.697521	0.702492
	0.727781	0.799795
	0.578023	0.73317
	0.540856	0.640331
	0.770491	0.60173
	1.1653	0.779017
	0.459807	0.800867
	0.525252	0.435327
	0.607612	0.660512
	0.53428	0.912963
	0.666662	0.883541
	0.875311	0.817569
	0.474117	1.0083
	0.928012	0.520796
	0.639399	0.661935
	0.56652	0.682583
	0.715228	0.773342
	0.685523	0.518
	0.588404	1.04833
	0.550643	0.632059
	0.995237	0.567146
	0.299114	0.857311
	0.66659	0.274622
	0.50816	0.725159
	0.615797	1.12757
	0.783618	0.79544
	0.469439	1.1419
	1.06907	0.769259
	0.556221	1.07678
	0.638063	0.83992
	0.760075	0.610234
	0.635816	0.898522
	1.03903	0.79398
	0.478936	0.761747
	0.491897	0.893621
	0.60302	0.928474
	0.68628	0.595476
	0.80227	0.803656
	1.09693	0.660059
	0.886104	0.67145
	1.13684	0.582245
	0.691344	0.649443
	0.851076	0.747074
	0.572041	0.80731
	0.617003	0.662853
	0.612852	0.835113
	0.612515	0.842341
	0.60577	0.604325
	0.621915	0.867904
	1.00278	1.13082
	0.824315	0.799814
	0.582939	0.655653
	0.637273	0.654532
	0.599138	0.752943
	0.583883	0.780369
	1.06052	0.824408
	0.6204	0.819894
	0.541375	0.649691
	0.663273	1.22772
	0.561725	0.534045
	0.887911	0.912943
	0.802702	0.692669
	0.630623	1.06182
	0.804092	0.996032
	0.683124	0.861477
	0.638648	0.647179
	0.573327	0.563779
	0.561743	0.674566
	0.540095	0.630084
	0.881772	0.607843
	0.491225	0.790925
	0.752982	0.768039
	0.668922	0.939448
	0.602005	0.733609
	0.920557	0.672058
	0.930737	0.690384
	0.693397	0.876673
	0.655129	1.06305
	0.629302	0.958898
	0.972358	0.735373
	0.63381	0.851834
	0.553091	0.734468
	0.698238	0.912516
	0.955218	0.762833
	0.665898	0.832752
	0.727426	1.01916
	0.875816	0.554877
	0.730161	0.683908
	0.764902	0.895514
	0.679544	0.5133
	0.793859	0.64125
	0.922945	0.557156
	0.885543	0.777516
	0.616157	0.764983
	0.402022	0.606127
	0.67928	0.825659
	0.580685	0.924995
	0.821171	1.06656
	0.742358	0.800074
	0.543147	0.59454
	1.01838	0.695
	0.997351	1.20521
	0.663995	0.981997
	0.688978	0.69556
	0.931144	0.96074
	0.352725	0.593348
	1.13572	0.777961
	0.825012	0.885805
	0.800424	0.971476
	0.515039	0.684705
	0.815818	0.670062
	0.654763	0.828212
	0.635198	1.04051
	0.619874	0.839915
	0.905461	0.728583
	1.19122	0.985436
	0.890028	0.818469
	0.664517	0.522946
	0.801066	0.668027
	0.616278	0.852962
	0.79767	0.470447
	0.805336	0.707975
	0.551534	0.523847
	0.600342	1.03691
	0.570798	1.05818
	0.724829	0.888758
	0.579038	0.838639
	0.937047	0.799435
	0.729862	0.899334
	0.814093	0.765667
	0.731063	1.14803
	0.808222	0.970213
	0.594989	0.689301
	0.651337	0.773308
	0.702318	0.595473
	0.571537	0.822504
	0.721718	0.984931
	0.56264	0.816623
	0.591878	0.776274
	0.740391	0.701896
	0.488501	0.580821
	0.651956	0.734355
	0.765901	1.09422
	0.793717	0.878747
	0.971176	1.1112
	0.498458	1.17068
	0.574952	0.796253
	0.555499	0.910633
	0.63993	1.09516
	0.813672	0.662276
	0.787087	0.79872
	0.524438	1.06525
	0.927849	0.797472
	0.622465	0.928533
	0.62128	1.14493
	0.932755	0.969917
	0.666052	0.731617
	0.581896	0.955112
	0.669967	0.930809
	0.539412	0.893636
	0.568972	0.67867
	0.591325	1.12781
	0.768144	0.800768
	0.641929	1.10265
	0.971287	0.78238
	0.811298	0.686338
	0.613981	0.666935
	0.818202	0.685603
	0.530835	0.934663
	0.849675	0.724339
	0.861037	0.955138
	0.554347	1.00278
	0.667336	1.19395
	0.838979	0.729057
	0.684192	0.66693
	0.790723	0.998437
	0.503925	0.899135
	1.05765	0.644635
	0.901644	0.836381
	0.96505	0.630976
	0.557572	0.312309
	0.82745	0.917475
	0.939478	1.03848
	0.850401	1.15514
	0.589093	0.868047
	0.578176	0.840994
	0.765552	0.816489
	1.20409	0.67311
	0.715082	0.859092
	0.722677	0.803267
	0.680892	0.664437
	0.560809	0.413185
	0.516368	0.788763
	0.884318	0.798099
	0.650901	0.622003
	0.538238	0.606307
	0.661215	0.838772
	0.682547	0.683913
	1.0775	0.666718
	0.548524	0.78173
	0.770199	0.693183
	0.321965	0.69934
	0.976728	1.17809
	0.981394	1.14326
	0.599206	1.11744
	0.784556	0.919676
	0.973975	0.994819
	0.970522	1.04128
	0.857557	0.74299
	1.16722	0.743008
	0.625993	0.579105
	0.654169	0.797226
	0.35101	0.902944
	1.16226	1.04396
	0.759874	0.94463
	0.867895	0.952292
	0.779591	0.705174
	0.783809	0.831442
	0.510532	0.564559
	0.577185	0.767236
	0.641611	0.746362
	0.795003	0.748956
	0.62033	0.810266
	0.745879	0.905054
	0.748106	0.656604
	0.848161	0.64214
	0.861303	1.02416
	0.925147	0.491379
	0.738539	0.925582
	0.692716	0.529493
	0.702141	0.796363
	0.851493	0.360899
	0.636328	0.595782
	0.685579	0.96082
	0.699215	0.648756
	0.692923	0.690446
	0.628624	0.518513
	0.813251	0.666386
	0.968334	0.610825
	0.687612	0.818969
	1.08289	0.86697
	0.791825	0.804689
	0.787341	0.658053
	0.667558	0.741377
	0.858545	0.590426
	0.666544	0.634972
	0.845031	0.643505
	0.614015	0.695153
	0.699034	0.637797
	0.77836	0.523353
	0.933591	0.649695
	0.689425	0.912166
	0.995286	0.611787
	0.829764	0.759702
	0.655659	1.03916
	0.636323	0.739259
	0.668346	0.616606
	0.765764	0.635955
	0.994213	0.703947
	0.580551	0.725279
	0.754755	0.650388
	0.681636	0.610541
	0.780986	0.578714
	0.625512	0.863786
	0.654068	0.616378
	0.592918	0.71495
	0.733858	0.64968
	0.623462	1.01327
	0.700861	0.644093
	0.917771	0.621344
	0.633244	0.846323
	0.924339	1.09031
	1.05672	0.608335
	0.901466	0.492193
	0.913808	0.74726
	0.573299	0.537312
	0.842538	0.804105
	0.77436	0.670304
	0.624429	0.891138
	0.684152	0.56239
	0.709224	0.644953
	0.639938	0.680456
	0.674295	0.44568
	1.22934	0.730577
	0.711198	0.703094
	0.705845	0.522446
	0.986863	0.571552
	0.703455	0.619092
	0.764373	0.657248
	1.12119	0.441024
	0.816105	0.445314
	1.19693	0.86768
	0.767225	0.869108
	0.760207	0.374682
	0.748209	0.626584
	0.851448	0.646748
	0.582954	0.770891
	0.422639	0.870405
	0.829371	1.12837
	0.906913
	0.912719
	1.01022
	0.687869
	0.812684
	0.91838
	0.639149
	0.425934
	1.07192
	0.700451
	0.86865
	0.845989
	0.988685
	0.900713
	0.769318
	0.934825
	0.702359
	0.597001
	0.844483
	1.05459
	0.722491
	1.03501
	0.636269
	1.12692
	0.742008
	0.63944
	0.566394
	0.791577
	1.05328
	0.638497
	1.14231
	0.718377
	0.623936
	0.784552
	0.79395
	0.834058
	0.641898
	0.750292
	0.949655
	0.639411
	0.844621
	0.611308
	0.628393
	0.956891
	0.748522
	0.749448
	0.575894
	1.17342
	1.23649
	0.819306
	0.560849
	0.863814
	0.806576
	0.724206
	0.6081
	0.762251
	0.665832
	0.800974
	0.850086
	0.829908
	0.773976
	0.587881
	0.722473
	0.898011
	0.981539
	0.743691
	0.806956
	0.739786
	0.74418
	0.857479
	0.652047
	0.982745
	0.605101
	0.508867
	0.669483
	0.780368
	0.993694
	0.820135
	0.623079
	0.751079
	0.720273
	0.784491
	0.945576
	0.869932
	0.80767
	0.741444
	0.831224
	0.934298
	0.79031
	0.851109
	0.779317
	0.792747
	0.962994
	0.767518
	0.741102
	0.739737
	0.760142
	0.834592
	0.610893
	0.605933
	0.482938
	0.59668
	1.07544
	0.617141
	1.11724
	1.15204
	0.740855
	1.17863
	1.01465
	0.780798
	0.848275
	1.02831
	0.786454
	0.878714
	0.755737
	0.895233
	0.627054
	0.616203
	0.813747
	0.774406
	0.776706
	1.22036
	0.623228
	0.495573
	0.635586
	0.719303
	0.672796
	0.922416
	0.823995
	0.596384
	0.687369
	0.761079
	0.695587
	0.779358
	0.634287
	0.594685
	0.619704
	0.656717
	0.560657
	1.23751
	0.654631
	0.741349
	0.795626
	0.706571
	0.849547
	0.659423
	0.774066
	0.648254
	0.829588
	0.781659
	0.743266
	0.629223
	1.04612
	0.898586
	0.665459
	0.708294
	1.14503
	0.677479
	0.791374
	0.931693
	0.741423
	0.781755
	0.938271
	0.768263
	0.966561
	0.939256
	0.774944
	0.639697
	0.852661
	0.504944
	0.993582
	0.834628
	0.820664
	0.513143
	0.627557
	0.613054
	0.348844
	0.881071
	0.885587
	0.599321
	0.560589
	0.893463
	0.940681
	0.646648
	1.04846
	0.985223
	0.502313
	0.699958
	0.75311
	0.761874
	0.782243
	1.20186
	0.710429
	0.716557
	0.948903
	0.601542
	1.10997
	1.15122
	0.652214
	0.56636
	1.02442
	0.678147
	0.74247
	0.709064
	0.713385
	0.711519
	0.986627
	0.930793
	1.05168
	0.863022
	0.775092
	0.777652
	0.641989
	0.882919
	0.677503
	0.685946
	0.765001
	0.902665
	0.720176
	0.846319
	0.893599
	0.769306
	1.0339
	0.842711
	0.705752
	0.746512
	1.04256
	0.806574
	0.685867
	0.704883
	0.67631
	0.736577
	0.889953
	0.666783
	0.817615
	0.928381
	0.884549
	0.746037
	0.715147
	1.14518
	0.97623
	0.690536
	0.692589
	1.1488
	1.10392
	0.919788
	1.08272
	0.900416
	1.19829
	0.498096
	0.513281
	0.807543
	0.5711
	1.1785
	0.614626
	0.508929
	0.752311
	1.11937
	0.782782
	0.614849
	1.0131
	0.975629
	0.446884
	0.953986
	0.634967
	0.65061
	0.600233
	0.727907
	0.79877
	1.11241
	0.469047
	0.585285
	1.05413
	0.438578
	0.775948
	0.623704
	0.775776
	0.71733
	0.590679
	0.718737
	0.587447
	0.654008
	0.736287
	0.666654
	0.697144
	0.625367
	1.02195
	0.908571
	0.493234
	0.562449
	0.502935
	0.952658
	0.66372
	1.06619
	0.811349
	0.557388
	0.615058
	0.967626
	0.479182
	0.799785
	0.457847
	0.482134
	0.41921
	0.50851
	0.885723
	0.575662
	0.727815
	0.83218
	0.579104
	1.05851
	0.527468
	0.508671
	0.852944
	0.469947
	0.935592
	0.454829
	0.869084
	0.726219
	1.08948
	0.86379
	0.584637
	0.654511
	0.596218
	0.734327
	0.728734
	0.646801
	0.723003
	0.777592
	0.759334
	0.963387
	0.684887
	0.67337
	0.554885
	1.18856
	1.06985
	0.594264
	0.720553
	0.582598
	0.724147
	0.588853
	0.589959
	0.649916
	0.59378
	0.453902
	1.03223
	0.66698
	0.782484
	0.800668
	0.879921
	0.657098
	0.680612
	0.918995
	1.01077
	0.821993
	0.46489
	0.580882
	0.632279
	0.557099
	0.6957
	0.795363
	0.488648
	0.660641
	0.67191
	0.452856
	0.534614
	0.621974
	0.938026
	1.18853
	0.829823
	0.665243
	0.518311
	1.15717
	0.632526
	0.636358
	1.22736
	0.532443
	0.628875
	0.520084
	1.19174
	0.57815
	0.672164
	0.944909
	0.877299
	1.12552
	1.11611
	0.575951
	0.54877
	0.62646
	1.02413
	0.55896
	0.762525
	0.839699
	1.10911
	0.886722
	0.547661
	0.921259
	0.913188
	0.511218
	0.643797
	0.90429
	0.862491
	0.333792
	0.683961
	0.747079
	0.616345
	0.725227
	0.836785
	0.714044
	0.737668
	1.13053
	0.746096
	0.529736
	0.610578
	0.531018
	0.761685
	0.716483
	0.886732
	0.553258
	0.696383
	0.744775
	0.52825
	0.611665
	0.454144
	0.835404
	0.65909
	0.59448
	0.435936
	0.755622
	0.598423
	1.02445
	0.903711
	0.462056
	1.06161
	0.635324
	0.612553
	0.68872
	0.676044
	0.629117
	0.852109
	0.705759
	0.607271
	0.449526
	0.809322
	0.762544
	0.651099
	0.599566
	0.606208
	0.655191
	0.753433
	0.648022
	0.727006
	0.834532
	0.591215
	0.643045
	0.494019
	0.817173
	0.619942
	0.872596
	0.522865
	0.578198
	0.598147
	0.945731
	1.23286
	0.874079
	0.771417
	0.600242
	0.926866
	0.779244
	0.781395
	0.619979
	0.599941
	0.395638
	0.658772
	0.969646
	0.65284
	0.574295
	0.748516
	0.616069
	0.79957
	0.484188
	0.847439
	0.631654
	0.887674
	1.16732
	0.744456
	0.73655
	0.581934
	0.829088
	0.555748
	1.12048
	0.828672
	0.716412
	0.777094
	0.698038
	0.679497
	0.88456
	0.847959
	0.846265
	0.66094
	0.533235
	1.09507
	0.865392
	0.629421
	0.597083
	0.632411
	0.617832
	0.793126
	0.576138
	0.854893
	0.935956
	0.675681
	0.801623
	0.54355
	0.659155
	0.557466
	0.686023
	0.625416
	0.64693
	0.932962
	0.672667
	0.641093
	0.996933
	0.773931
	0.96208
	0.739818
	0.712178
	0.467237
	0.607094
	0.704943
	0.606041
	0.738483
	0.831901
	0.46106
	0.79862
	0.742217
	1.15147
	1.0971
	1.12655
	0.829513
	0.385949
	0.3587
	0.616995
	0.421527
	0.496148
	1.22532
	1.15952
	0.622806
	0.866539
	1.01948
	0.612726
	0.834545
	0.82024
	0.585626
	0.587889
	0.732381
	0.449668
	0.505977
	0.60386
	0.670038
	0.65382
	1.09971
	0.840041
	0.570471
	0.56476
	0.572775
	0.785783
	0.605762
	0.817827
	0.701452
	0.505288
	0.720901
	1.03241
	0.666062
	0.606182
	0.824536
	0.719431
	0.661144
	0.625667
	0.767689
	0.617043
	0.886219
	0.764844
	0.630309
	0.837712
	0.652206
	0.737816
	0.535762
	0.840567
	0.716543
	0.89425
	0.726414
	0.796923
	1.05035
	0.578165
	0.871945
	0.554266
	0.614997
	0.598694
	0.719539
	0.606187
	0.686568
	0.688588
	0.971927
	0.674663
	0.591089
	0.799566
	0.773088
	0.718633
	0.903894
	0.726707
	0.831334
	0.528618
	0.857549
	0.684165
	0.6277
	0.782848
	0.607982
	0.699158
	0.74543
	0.862065
	0.693208
	0.695124
	0.805464
	0.724555
	0.856276
	0.918252
	0.563302
	0.871531
	0.85334
	0.895317
	0.661517
	1.03213
	0.589913
	0.804855
	0.624047
	0.468475
	1.02028
	0.976064
	1.02819
	0.545961
	0.82961
	0.658362
	0.698962
	0.758628
	0.678521
	0.678028
	0.887322
	0.626285
	1.22675
	0.687486
	0.64774
	0.700429
	1.02071
	0.613804
	0.575967
	0.825081
	0.816194
	0.698028
	0.718568
	0.77636
	0.732584
	0.690698
	0.834562
	0.705436
	0.664734
	0.707201
	0.266331
	0.634403
	0.769477
	0.8709
	0.806698
	0.72795
	0.762095
	0.671447
	0.70123
	0.597059
	0.640718
	0.700946
	0.958296
	0.71486
	0.672566
	0.659165
	0.732596
	1.04067
	0.786782
	0.778039
	0.861714
	0.644137
	0.791344
	0.588579
	0.833108
	0.841789
	0.907139
	0.669397
	0.695906
	0.659131
	0.948541
	0.53256
	0.645449
	0.767417
	0.634213
	0.768654
	0.713376
	0.265907
	0.914755
	0.877508
	0.765733
	0.791515
	0.647317
	0.927043
	0.736287
	0.786053
	1.05688
	0.973393
	0.756395
	0.86944
	0.66129
	0.909467
	0.595322
	0.625202
	1.04004
	0.70803
	0.704409
	0.758553
	0.849319
	0.657624
	0.484095
	0.406477
	0.422726
	0.59223
	0.820541
	0.780142
	0.732575
	0.90381
	0.794219
	0.935129
	0.837403
	0.631508
	0.982377
	0.559988
	0.948471
	0.596989
	0.739611
	0.636543
	0.97519
	0.878833
	0.72131
	0.625303
	0.885775
	0.773311
	0.796572
	0.96342
	1.03685
	1.09731
	0.7886
	0.771298
	0.941492
	0.719903
	1.00087
	0.788973
	0.716892
	0.692503
	0.582638
	0.801973
	0.858157
	0.633102
	0.796066
	0.622779
	0.642706
	0.978718
	0.778787
	0.888576
	0.643589
	0.673321
	0.723469
	0.71307
	0.413111
	0.303562
	0.639434
	0.801503
	0.638143
	0.705996
	0.806472
	0.768902
	0.727357
	0.752692
	0.850931
	0.799604
	0.835803
	0.697091
	0.871593
	0.991273
	0.937746
	1.20907
	0.631972
	0.67684
	0.854693
	0.617251
	0.930163
	0.573731
	0.712123
	0.637779
	0.696116
	1.18868
	0.827858
	0.855579
	0.676478
	0.661024
	0.763489
	0.628577
	0.723856
	0.606103
	0.7093
	0.88317
	0.949557
	0.677205
	0.932368
	0.730611
	0.927703
	0.75447
	0.89308
	0.678035
	0.715828
	0.651771
	0.666701
	0.617802
	0.504949
	0.833639
	0.583468
	0.685417
	1.23214
	0.618382
	0.866969
	0.609208
	1.23451

## Sheet: EDF7o
	WT-mCherry (+p53KO-emiRFP)																								p53KO-emiRFP (+WT-mCh)
0.5 mM	3137	2217	2854	3894	2629	3906	4066	5432	4734	2463	4342	5047	10489	12034	10247	7553	8061	7607	7885	8519	7383	5684	5763	7267	1537	1825	543	2959	2146	2300	5732	5254	4734	5400	3657	4016	6883	6280	5014	10730	9759	5725	6421	4208	7421	12136	6440	8489
2.5 mM		2297	6382	3116	6632	4814	5830	11252	9850	6928	10824	7304	14709	20641	14220	15958	22657	18043	7770	17869	15708	6587	17120	15591		2977	3614	9316	8136	3408	17518	9536	13229	12239	10882	15894	20230	18841	20035	24307	13695	25025	19993	11750	10853	21208	13809	9644
12.5 mM	6401	3674	6745	5606	7223	7571	14770	14756	10769	9834	10352	9471	12376	10186	13096	23877		21935	14183	18977	16638	10692	5989	14058	1308	6548	1545	5223	4949	3495	24169	18223	44224	21945	19832	32606	38067	27794	49826	34517	26819	44202	14913	27245	20973	21875	28880	23082
21 mM	6229	3267	6669	3194	5169	4353	11651	27175	4644	16004	11927	18725	26736	17934	12296	12492	5385	25985	7988	11043	12394	7278	7326	10616	11918	4468	2331	5546	5591	16885	28821	24258	53404	32569	48848	19150	39632	55146	49233	67495	31152	41201	24204	13283	22442	19030	22303	19009
