# Supplementary material for: Mosaic gastruloids reveal a temporal restriction for developmental cell competition
Source: Nat Cell Biol. 2026 Apr 1;28(5):875–89. doi: 10.1038/s41556-026-01923-x (PMC13179131; doi:10.1038/s41556-026-01923-x)
Supplement: Supplementary file 19 — Statistical source data. [file 41556_2026_1923_MOESM19_ESM.xlsx]

## Sheet: EDF8b
	WT-mCherry (+WT)																								WT-mCherry (+p53KO)																								WT-emiRFP
ChIR	7251	9968	11070	10426	12263	8655	9961	12909	9349	8476	7457	10718	11765	11140	11509		9618	7732	8072	11223	16556	18389	21548	19434	7005	7303	4771	8837	4633	6721	9430	4806	7705	6599	7967	8244	3237	13758	8917	4677	4555	6970	2996	6317	8044	7496	6027	13505	3794
BMP4	11710	14925	13458	15339	7268	18796	13063	15765	12846	16849	16183	15504													5853	2370	13090	2692	3031	2486	3262	9586	7091	12557	11134														18530
IWP-2	3368	3651	3271	3449	3177	3022	2767	3008	4033	3896	3437														1569	2364	1140	1148	1413	1207	695	680	1343	952	995														7237
Activin A	14108	12496	16785	13389	11173	15021	8932	14167	13027	16487	18314	14361													2114	4727	2554	1165	3342	9515	5798	4202	6006	3888	4194	9575													16424
SB43	2401	4030	2951	4613	2030	3248	3005	3167	3144	2515	4846	5523													848	2839	1424	3516	573	907	460	972	746	1271	1106	626													3028
PD03	13361	11492	8822	9230	10882	9337	11776	9870	7719	9294	9900	8951													1208	3719	1314	2308	1944	1556	2821	4195	4464	1437	3221	14413													9300
XAV-939	3959	5259	6971	5250		3111	5964	5203	4981	7977	4919														1048	1583	1540	2699	652	506	1667		898	1860	1046														9921
DMSO Control	18691	19760	15941	16978	15662	13123	11471	15255	18471	18376	17216	16241													2515	1808	1360	3374	4541	5190	1213	7782	1540	2794	725	1313													9810
LDN	4940	5917	6673	7640	10974	9551	13467	10376	8255	7653	13927	10939													1405	990	950	367	864	1367	2714	2471	843	1080	3153	1695													5261
FGF2	13946	10817	11558	16023	16250	12710	16878	19675	11660	13542	10690	11390													11446	2091	609	1756	3144	785	849	1265	1981	1412	2630	6046													15907
[truncated: 46 more columns]
