# Supplementary material for: Mosaic gastruloids reveal a temporal restriction for developmental cell competition
Source: Nat Cell Biol. 2026 Apr 1;28(5):875–89. doi: 10.1038/s41556-026-01923-x (PMC13179131; doi:10.1038/s41556-026-01923-x)
Supplement: Supplementary file 20 — Statistical source data. [file 41556_2026_1923_MOESM20_ESM.xlsx]

## Sheet: EDF9b
DMSO
	WT-mCherry (+WT)				WT-mCherry (+p53KO)				WT-emiRFP				p53KO-emiRFP
48h	12496	7064	9795	9664	12845	8299	10364	11377	14995	7817	10747	10945	17531	10578	12184	10650
72h	10225	9095	12240	12964	9795	2021	13174	11693	11045	9322	12727	14021	15312	2529	15819	14184
96h	5688	3022	13357	12669	7126	7974	12268	14618	5050	3022	13606	12524	13512	12129	16574	19438
120h	658	1368	3934	1942	1020	2107	4453	6718	540	1481	3785	1712	3504	4682	9951	12524
DMSO
	WT-mCherry (+WT)				WT-mCherry (+p53KO)				WT-emiRFP				p53KO-emiRFP
48h	12496	7064	9795	9664	12845	8299	10364	11377	14995	7817	10747	10945	17531	10578	12184	10650
72h	3894	3163	8373	7939	3902	5616	7205	7080	3991	3132	8467	7269	7033	8299	10388	9218
96h	676	1123	1532	1532	770	1325	1624	1532	577	1159	1376	1246	1402	2017	2400	2156
120h	220	244	402	417	221	331	358	600	233	246	416	365	305	337	582	687

## Sheet: EDF9c
	WT-mCherry 48h (+WT xh)																WT-emiRFP xh
WT-emiRFP (24h)	13150	12646	12385	12439	13995	13866	11776	20818	21717	22196	23924	23233	9262	15260	15264	14036	3994	3818	3832	3820	4053	4288	3648	4884	5613	5891	5584	5523	3123	5908	5011	4893
WT-emiRFP (48h)	9440	10129	9706	10381	11412	9682	9974	11710	13920	12049	11394	11890	8495	6830	7497	8121	3434	4310	3116	3456	3851	2913	4384	4111	5689	4287	5008	4053	4873	3715	4855	5025
WT-emiRFP (72h)	4587	5512	4919	1417	5613		6163	18365	18990	21710	22079	18977	8572	9617	8520	9132	747	1076	1378	1589	1197		1247	6709	6840	7661	7038	5780	5523	4301	5378	4007
WT-emiRFP (96h)	4892	4311	4504	5492	4831	4539		8390	10540	9426	12098	11069	5829	6832		4140	700	750	713	733	595	650		815	1532	1269	1210	1601	476	794		368

## Sheet: EDF9d
	WT-mCherry 48h (+WT xh)																p53KO-emiRFP xh
p53KO-emiRFP (24h)	14936	15035	14417	15099	5338	5394	5901	5793	11009	12267	12852	11346					16163	16678	17372	17122	18322	19350	16858	18837	16643	17039	16862	16380
p53KO-emiRFP (48h)	5152	4600	5068	6273	3469	3840	3665	3943	3098	4496	3302	3255					29406	25642	27135	25272	14958	19425	20312	21163	23086	25261	24946	18569
p53KO-emiRFP (72h)	3646	4895	3654	4429	7268	5647	6418	8436	5904	5074	5236	3570					21334	19934	25475	21859	16697	15467	17274	20216	12861	13890	12287	10956
p53KO-emiRFP (96h)	10072	9664	8620	9164	8429	8844	9164	7711	6062	10327	8980	8737					7207	5813	6578	6807	7419	8506	7416	8832	3745	5198	4687	5506

## Sheet: EDF9e
	WT-mCherry 48h (+WT xh)																WT-mCherry 48h (+WT xh)
WT/p53KO-emiRFP (24h)	13150	12646	12385	12439	13995	13866	11776	20818	21717	22196	23924	23233	9262	15260	15264	14036	14936	15035	14417	15099	5338	5394	5901	5793	11009	12267	12852	11346
WT/p53KO-emiRFP (48h)	9440	10129	9706	10381	11412	9682	9974	11710	13920	12049	11394	11890	8495	6830	7497	8121	5152	4600	5068	6273	3469	3840	3665	3943	3098	4496	3302	3255
WT/p53KO-emiRFP (72h)	4587	5512	4919	1417	5613		6163	18365	18990	21710	22079	18977	8572	9617	8520	9132	3646	4895	3654	4429	7268	5647	6418	8436	5904	5074	5236	3570
WT/p53KO-emiRFP (96h)	4892	4311	4504	5492	4831	4539		8390	10540	9426	12098	11069	5829	6832		4140	10072	9664	8620	9164	8429	8844	9164	7711	6062	10327	8980	8737

## Sheet: EDF9f
	WT-mCherry xh (+WT 48h)																								WT-mCherry 48h (+WT xh)
WT-mCherry (24h)	11139	11014	11605	12034	14356	12355	9316	14592	16216	16003	15400	18379	15001	11025	13666	11803	14367	13981	13730	13028	15329	14081	14477	15674	3528	4320	4869	4623	4672	4568	4434	9930	11095	10901	10279	10057	8614	6819	8260	6967	7755	7572	3967	4650	4617	3835	3836	5040
WT-mCherry (48h)	11149	10203	11327	11625	11631	11125	10860	4346	4978	6614	3224	5280	7284	5689	6006	5212	5861	5489	6143	5920	6948	6087	5444	4938	4688	5259	4541	4379	4212	4914	5569	2652	3088	3211	1762	2918	2661	2214	2656	2732	2131	2351	2337	3247	2840	2930	2405	2799
WT-mCherry (72h)	8898	8746	8852	8087	8738	9826	3154	4488	4745	4589	3863	3997							3377	4020	4221	3880	4936	5103	1237	1133	1381	1273	1701	1507	1948	1877	1912	1632	2020	1699							791	1124	1320	1289	1255	1310
WT-mCherry (96h)	8890	9728	8849	8605	8723	8807	4438	5551	5401	3968	3580	4291							6937	6938	8248	7072	8494	6529	2265	2238	2459	2848	1854	2581	3490	4545	5210	4353	3377	4886							1448	1941	1689	1886	1837	1881

## Sheet: EDF9g
	WT-mCherry xh (+p53KO 48h)																								p53KO-mCherry 48h (+WT xh)
WT-mCherry (24h)	9480	8591	5476	7314	7767	7397	10998	10576	10539	8893	10707	9675	7156	6360	7093	4960	7006	6697	12858	10816	11777	12113	12124	13419	17554	13590	11188	14354	13575	16900	23029	21747	23596	23616	26185	20750	24114	23515	25238	27160	25438	28345	11173	12136	12898	11578	14064	13152
WT-mCherry (48h)	5587	4936	3609	3931	4258	4250	3370	3624	3047	3607	2840	2949	3667	2945	2481	2112	2095	2095	5548	5281	3771	4313	3999	4209	22121	20676	19747	22834	21889	23607	19076	20601	24533	22695	20914	17935	25503	23446	23049	25557	25288	25348	12595	11428	11873	10623	11957	11045
WT-mCherry (72h)	9003	6417	6311	7821	7740	7229	2555	2603	3142	3436	3187	3333							3639	4035	4552	4394	5213	5242	16156	14549	15356	16918	15130	17161	13451	19225	18170	17000	15580	18871							7229	6323	7213	7600	7416	7149
WT-mCherry (96h)	5836	4879	5436	5427	5099	5154	2964	2662	4099	2055	3007	3167							8050	8241	8255	8634	7878	7470	12068	14194	13926	14789	14273	17629	12241	15790	16294	17538	14232	14795							5499	5981	5192	5776	4887	5290

## Sheet: EDF9h
	WT-mCherry xh (+WT 48h)																								WT-mCherry xh (+p53KO 48h)
WT-mCherry (24h)	11139	11014	11605	12034	14356	12355	9316	14592	16216	16003	15400	18379	15001	11025	13666	11803	14367	13981	13730	13028	15329	14081	14477	15674	9480	8591	5476	7314	7767	7397	10998	10576	10539	8893	10707	9675	7156	6360	7093	4960	7006	6697	12858	10816	11777	12113	12124	13419
WT-mCherry (48h)	11149	10203	11327	11625	11631	11125	10860	4346	4978	6614	3224	5280	7284	5689	6006	5212	5861	5489	6143	5920	6948	6087	5444	4938	5587	4936	3609	3931	4258	4250	3370	3624	3047	3607	2840	2949	3667	2945	2481	2112	2095	2095	5548	5281	3771	4313	3999	4209
WT-mCherry (72h)	8898	8746	8852	8087	8738	9826	3154	4488	4745	4589	3863	3997							3377	4020	4221	3880	4936	5103	9003	6417	6311	7821	7740	7229	2555	2603	3142	3436	3187	3333							3639	4035	4552	4394	5213	5242
WT-mCherry (96h)	8890	9728	8849	8605	8723	8807	4438	5551	5401	3968	3580	4291							6937	6938	8248	7072	8494	6529	5836	4879	5436	5427	5099	5154	2964	2662	4099	2055	3007	3167							8050	8241	8255	8634	7878	7470
