# Supplementary material for: Mosaic gastruloids reveal a temporal restriction for developmental cell competition
Source: Nat Cell Biol. 2026 Apr 1;28(5):875–89. doi: 10.1038/s41556-026-01923-x (PMC13179131; doi:10.1038/s41556-026-01923-x)
Supplement: Supplementary file 21 — Statistical source data. [file 41556_2026_1923_MOESM21_ESM.xlsx]

## Sheet: EDF10b
2i-LIF medium
	WT-mCherry (+WT)									WT-mCherry (+p53KO)
0h	117	106	92	107	131	129	112	131	115	120	113	97	116	115	92	116	101	120
48h	1139	1102	1576	1049	1114	1645	827	888	803	1122	1047	1570	1204	1355	1505	958	867	898
72h	2401	3599	3940	2545	2802	2911	1563	1912	2039	3475	1990	3591	3244	3938	3547	1856	2073	2082
96h	6816	6885	7383	6154	5901	2566	2622	3305	3089	6040	7917	8235	7421	8625	7197		4051	4858
120h	12349	16346	21275	11902	11347	10190	8220	7955	7993	10202	12231	15806	13461	15055	15443	9812	13029	5938
144h	16595	27283	21283	14876	15926	23700	10882	21122	18832	23678	17769	34945	25518	35830	32721	19552	20734	20954

## Sheet: EDF10f
EpiGastruloids
	WT-mCherry (+WT)																		WT-mCherry (+p53KO)																		WT-emiRFP
0h	321	311	330	351	315		313	329	332	360	347	340	780	378	332	361	325	330	320	317	280	335	321		332	344	338	383	366	343	372	401	338	333	336	368	307	281	317	299	285		370	420	385	449	428	377	423
24h	1150	1194	1202	1157	1118		940	991	984	1050	849	921	1123	971	1065	1232	1161	1039	1168	856	1170	1008	1070		887	936	1003	920	1048	1039	1213	1374	1070	1128	1179	1113	886	844	992	1029	862		924	991	955	1028	868	999	901
48h	3902	4604	4051	4588	4083		3971	4517	3705	4362	3934	3618	4125	3372	2493	3206	3067	3410	3728	3913	4607	4221	3674		3349	3348	3931	4302	3667	3825	2848	3121	3361	2941	3202	3658	2450	2910	3127	2893	2249		3135	3012	2585	2349	2655	2937	3388
72h	6929	11018	10782	13055	9814		13277	11615	11668	10950	11208	12080	13671	10897	11912	10251	12785	11298	7099	9007	11125	9172	8368		11005	10599	9362	11822	10067	9562	6179	8542	6775	7476	9079	8066	4339	4526	6883	6414	6187		5715	4949	6460	6887	6478	5272	5375
96h	24807	22558	17922	22572	27948		35377	30101	28376	28838	32421	31715	26445	27457	25177	27494	23582	24700	16835	18172	19984	15240	24266		22340	22754	21606	23784	24283	25563	16606	16683	12684	20632	14526	22120	10478	11087	9771	9866	9738		12713	10297	13579	12737	12061	10558	7884
120h	29386	37514	35467	51527	44491		45464	46295	49182	52135	50977	51023	54739	44480	42213	43762	46932	45762	31319	24720	27446	30215	34570		31277	29937	35493	32785	39304	37994	25371	22716	20156	23692	27747	20427	11493	11230	11814	10673	10129		13962	10957	12027	8236	9082	10457	3900
144h	46205	50105	65563	66301	65083		88359	82714	83599	93927	88553	100799	69504	60162	60340	60494	62723	70442	44373	37980	28176	39516	45517		49095	60368		51664	72442	75297	23820	19386	18596	25870	40091	45422	8839	5662	19872	23249	18615		17565	17675	22765	20422	14286	11351	5438
[truncated: 22 more columns]
